# Supplementary material for: Transcriptomic signature of Bexarotene (Rexinoid LGD1069) on mammary gland from three transgenic mouse mammary cancer models
Source: BMC Med Genomics. 2008 Sep 11;1:40. doi: 10.1186/1755-8794-1-40 (PMC2563021; doi:10.1186/1755-8794-1-40)
Supplement: Additional file 1 — Differentially expressed genes in mammary gland as the result of systemic bexarotene treatment versus control. The data provided represent the statistical analysis of SAGE libraries from p53-Null, MMTV-erbB2 and C3(1)/SV40 transgenic mice mammary cancer models (p < 0.05). [file 1755-8794-1-40-S1.xls]

## Sheet: p53_LGD1069
Tag	Control	Treated	p-value	Fold Change	Regulation	Gene	Description	Entrez Gene	UniGene ID	Accession	Cytogenetic Position	GO cluster	GO - Biological Process	GO - Molecular Function
GTTTGCTGTA	1	17	7.1247e-05	17	Up Regulated	Serpinb6a	Serine (or cysteine) peptidase inhibitor, clade B, member 6a	20719	Mm.252210	BC057950	13 A3.3|13 13.7 cM	Miscellaneous		endopeptidase inhibitor activity; serine-type endopeptidase inhibitor activity
AGTCTCGAGG	1	12	0.00174425	12	Up Regulated	Slc1a5	Solute carrier family 1 (neutral amino acid transporter), member 5	20514	Mm.1056	BC029873	7	Miscellaneous	dicarboxylic acid transport; transport	carrier activity; neutral amino acid transporter activity; sodium:dicarboxylate symporter activity; symporter activity
GGTTTGGGGG	0	11	0.000465389	11	Up Regulated	Jup	Junction plakoglobin	16480	Mm.299774	BC040757	11 D|11 60.0 cM	Cell adhesion / migration	cell adhesion	binding; protein binding; structural molecule activity
TGCGTGCTGG	0	11	0.000465389	11	Up Regulated	Timp2	Tissue inhibitor of metalloproteinase 2	21858	Mm.206505	BC049126	11 E2|11 72.0 cM	Cell cycle / proliferation	negative regulation of cell proliferation; regulation of MAPKKK cascade; regulation of cAMP metabolism; regulation of neuron differentiation	enzyme activator activity; enzyme inhibitor activity; integrin binding; metalloendopeptidase inhibitor activity
TTGAAATTAC	0	11	0.000465389	11	Up Regulated	BC061494	CDNA sequence BC061494	381832	Mm.7982	BC092075	6 G1	Unknown
TAACCAAAAA	1	10	0.00609484	10	Up Regulated	Itgb4	Integrin beta 4	192897	Mm.213873	BC038607	11 E2|11 76.0 cM	Cell adhesion / migration	cell adhesion; cell communication; cell-matrix adhesion; development; filopodium formation; integrin-mediated signaling pathway	protein binding; receptor activity
GATTTCTTTG	1	10	0.00609484	10	Up Regulated	Gpc3	Glypican 3	14734	Mm.22515	BC036126	X A3.3	Cell cycle / proliferation	negative regulation of cell proliferation; negative regulation of growth; organ morphogenesis; positive regulation of BMP signaling pathway; ureteric bud branching	GPI anchor binding
ACTCCCACAA	1	9	0.0112965	9	Up Regulated	Mustn1	Musculoskeletal, embryonic nuclear protein 1	66175	Mm.220895	AJ277212	14 A3	Miscellaneous
AGTCCTGGAT	1	9	0.0112965	9	Up Regulated	Hmgb1	High mobility group box 1	15289	Mm.207047	BC008565	5 G3|5 83.0 cM	Transcriptional regulation	DNA packaging; nitric oxide biosynthesis; regulation of transcription, DNA-dependent; transport	DNA binding; heparin binding; nitric-oxide synthase regulator activity; protein binding
CCCAGTCCCT	2	16	0.000685539	8	Up Regulated	Ltbp4	Latent transforming growth factor beta binding protein 4	108075	Mm.272251	BC059016	7 A3	Cell cycle / proliferation	development; growth hormone secretion; hormone secretion; protein folding; regulation of cell differentiation; regulation of cell growth; regulation of proteolysis; regulation of transforming growth factor beta receptor signaling pathway; transforming growth factor beta receptor signaling pathway	calcium ion binding; glycosaminoglycan binding; growth factor binding; integrin binding; protein binding
CTTTGAGCTT	1	8	0.0207921	8	Up Regulated	Cd93	CD93 antigen	17064	Mm.681	NM_010740	2 G3|2 84.0 cM	Cell adhesion / migration	cell adhesion; cell-cell adhesion; defense response; macrophage activation; phagocytosis	calcium ion binding; protein binding; receptor activity; sugar binding
GAGGACTGCC	1	8	0.0207921	8	Up Regulated	Ly6e	Lymphocyte antigen 6 complex, locus E	17069	Mm.788	BC002116	15 D3|15 41.7 cM	Cell adhesion / migration	defense response	GPI anchor binding
GAACATTCCA	1	8	0.0207921	8	Up Regulated	Akp2	Alkaline phosphatase 2, liver	11647	Mm.288186	BC065175	4 D3|4 70.2 cM	Miscellaneous	metabolism	GPI anchor binding; alkaline phosphatase activity; hydrolase activity; magnesium ion binding; metal ion binding; zinc ion binding
AACTCTTGTT	3	21	0.000144901	7	Up Regulated	Fgl2	Fibrinogen-like protein 2	14190	Mm.292100	NM_008013	5 A3|5 7.0 cM	Cell adhesion / migration	cytolysis
TTAAGCACTG	2	14	0.00222848	7	Up Regulated	Tmem111	Transmembrane protein 111	66087	Mm.275989	BC004641	6 E3	Unknown
TATGCTTTGA	0	7	0.00756636	7	Up Regulated	Tfpi2	Tissue factor pathway inhibitor 2	21789	Mm.25612	BC021639	6 A2|6 1.0 cM	Miscellaneous	blood coagulation	endopeptidase inhibitor activity; protease inhibitor activity; serine-type endopeptidase inhibitor activity
AATGGCTAGC	1	7	0.0379527	7	Up Regulated	Cycs	Cytochrome c, somatic	13063	Mm.35389	BC092213	6 B2.3|6 23.0 cM	Apoptosis	caspase activation via cytochrome c; electron transport; positive regulation of apoptosis; transport	electron carrier activity; heme binding; iron ion binding; metal ion binding
GATTATACCT	1	7	0.0379527	7	Up Regulated	Serpinb9	Serine (or cysteine) peptidase inhibitor, clade B, member 9	20723	Mm.272569	BC029900	13 A3.2|13 12.4 cM	Apoptosis	anti-apoptosis	peptidase activity; protein binding; serine-type endopeptidase inhibitor activity
ATCTGTACTC	1	7	0.0379527	7	Up Regulated	Dctn3	Dynactin 3	53598	Mm.29025	BC061120	4 B1	Cell cycle / proliferation	cell cycle; cell division; cytokinesis; microtubule-based process; mitosis	molecular function unknown; protein binding
GACTCAGGGC	1	7	0.0379527	7	Up Regulated	Sdc1	Syndecan 1	20969	Mm.2580	BC010560	12 A1.1|12 1.0 cM	Cell cycle / proliferation		cytoskeletal protein binding
TAAATTAAGA	1	7	0.0379527	7	Up Regulated	Hexb	Hexosaminidase B	15212	Mm.27816	NM_010422	13 D1|13 46.0 cM	Cell differentiation	calcium ion homeostasis; carbohydrate metabolism; cellular protein metabolism; fertilization (sensu Metazoa); ganglioside catabolism; glycosaminoglycan metabolism; glycosphingolipid metabolism; locomotory behavior; lysosome organization and biogenesis; male courtship behavior; metabolism; myelination; neuromuscular physiological process; oligosaccharide catabolism; oogenesis (sensu Mammalia); pen…	beta-N-acetylhexosaminidase activity; cation binding; hydrolase activity; hydrolase activity, acting on glycosyl bonds; protein heterodimerization activity; protein homodimerization activity
GTGGTAGGCT	1	7	0.0379527	7	Up Regulated	Krt16	Keratin 16	16666	Mm.422799	AF053235	11 D	Cytoskeleton organization	intermediate filament cytoskeleton organization and biogenesis	structural constituent of cytoskeleton; structural molecule activity
GTTCTACATC	1	7	0.0379527	7	Up Regulated	Gna13	Guanine nucleotide binding protein, alpha 13	14674	Mm.193925	BC057665	11 E1|11 68.0 cM	Signal Transduction	G-protein coupled receptor protein signaling pathway; Rho protein signal transduction; angiogenesis; cell differentiation; embryonic development (sensu Mammalia); patterning of blood vessels; platelet activation; protein kinase cascade; regulation of cell migration; regulation of cell shape; signal transduction	GTP binding; GTPase activity; guanyl nucleotide binding; nucleotide binding; signal transducer activity
GATGATACCC	1	7	0.0379527	7	Up Regulated	Kcnh1	Potassium voltage-gated channel, subfamily H (eag-related), member 1	16510	Mm.4489	NM_001038607	1 H6	Signal Transduction	cation transport; ion transport; potassium ion transport; regulation of transcription, DNA-dependent; signal transduction; transport; two-component signal transduction system (phosphorelay)	calmodulin binding; cation channel activity; ion channel activity; potassium channel activity; potassium ion binding; signal transducer activity; two-component sensor activity; voltage-gated ion channel activity; voltage-gated potassium channel activity
GTGTTGAAGA	1	7	0.0379527	7	Up Regulated	1200015N20Rik	RIKEN cDNA 1200015N20 gene	71721	Mm.19825	BC003231	10 B5.2	Unknown
GACCAAGGTC	1	7	0.0379527	7	Up Regulated	Hip1r	Huntingtin interacting protein 1 related	29816	Mm.149954	BC065101	5 F	Unknown	receptor mediated endocytosis	actin binding; phospholipid binding
CTATGACCTG	2	12	0.00705911	6	Up Regulated	Vwf	Von Willebrand factor homolog	22371	Mm.22339	DQ355287	6 F3|6 60.8 cM	Cell adhesion / migration	blood coagulation; cell adhesion; hemostasis	protease binding; protein binding
GAATAAACAC	2	12	0.00705911	6	Up Regulated	Brd4	Bromodomain containing 4	57261	Mm.253518	AF461395	17 B2|17 20.0 cM	Miscellaneous	positive regulation of DNA binding; protein amino acid phosphorylation	DNA binding; kinase activity; protein binding; transferase activity
TGGATCCTGA	2	12	0.00705911	6	Up Regulated	Hbb-b1	Hemoglobin, beta adult major chain	15129	Mm.288567	BC027434	7 E3|7 50.0 cM	Mitochondrio / oxidative phosphorylation	hemopoiesis; oxygen transport; transport	binding; heme binding; iron ion binding; metal ion binding; oxygen binding; oxygen transporter activity
GAACAAATAA	2	12	0.00705911	6	Up Regulated	2210407C18Rik	RIKEN cDNA 2210407C18 gene	78354	Mm.58038	BC019553	11 B1.3	Unknown
TCAAACTATG	0	6	0.0151934	6	Up Regulated	Prx	Periaxin	19153	Mm.10119	BC068135	7 A3|7 10.75 cM	Miscellaneous		protein binding
TATTTGAACA	0	6	0.0151934	6	Up Regulated	Bxdc5	Brix domain containing 5	70285	Mm.28128	BC089369	3 H3	Ribosome / protein biosynthesis	rRNA processing; ribosome biogenesis	RNA binding; rRNA binding
TTGGGCAAGC	0	6	0.0151934	6	Up Regulated	Wdr43	WD repeat domain 43	72515	Mm.257762	BC079913	17 E1.3	Unknown
AGAACTTGCT	2	11	0.0124166	5.5	Up Regulated	Sdc4	Syndecan 4	20971	Mm.3815	BC005679	2 H3|2 94.0 cM	Cell cycle / proliferation		cytoskeletal protein binding
ATGCTATGTA	2	11	0.0124166	5.5	Up Regulated	BC022623	CDNA sequence BC022623	224093	Mm.28244	BC022623	16 B2	Unknown
CTATTTTATT	2	11	0.0124166	5.5	Up Regulated	Tmem109	Transmembrane protein 109	68539	Mm.251890	BC022997	19 A	Unknown
CTCCAGACAC	3	15	0.00419444	5	Up Regulated	Myh14	Myosin, heavy polypeptide 14	71960	Mm.158289	BC040821	7 B2	Cytoskeleton organization	actin filament-based movement; regulation of cell shape	ATP binding; actin binding; actin filament binding; actin-dependent ATPase activity; calmodulin binding; microfilament motor activity; motor activity; nucleotide binding
TTTGTCATTT	3	15	0.00419444	5	Up Regulated	Emp2	Epithelial membrane protein 2	13731	Mm.246009	BC041670	16 A1|16 2.4 cM	Miscellaneous
GACCACGGTG	2	10	0.0216376	5	Up Regulated	Rragc	Ras-related GTP binding C	54170	Mm.220922	BC005417	4 D	Apoptosis	RNA splicing; apoptosis; cell growth; small GTPase mediated signal transduction; transcription; transport	GDP binding; GTP binding; GTPase activity; binding; lipid binding; magnesium ion binding; nucleotide binding; protein binding; protein heterodimerization activity
GGTTCCTTTT	2	10	0.0216376	5	Up Regulated	Soat1	Sterol O-acyltransferase 1	20652	Mm.251199	BC025091	1 G3|1 81.6 cM	Lipid / fatty acid metabolism	cholesterol metabolism; lipid metabolism; steroid metabolism	acyltransferase activity; sterol O-acyltransferase activity; transferase activity
TGATGCTCCA	2	10	0.0216376	5	Up Regulated	Plau	Plasminogen activator, urokinase	18792	Mm.4183	NM_008873	14 A3|14 2.5 cM	Protease	proteolysis	hydrolase activity; kinase activity; peptidase activity; plasminogen activator activity; serine-type endopeptidase activity
ACAACAAAAT	0	5	0.0305086	5	Up Regulated	Igsf4b	Immunoglobulin superfamily, member 4B	94332	Mm.330524	AF195662	1 H3	Cell adhesion / migration	cell adhesion; heterophilic cell adhesion; homophilic cell adhesion; protein localization	calcium ion binding; protein binding; protein homodimerization activity
TGCTGTCAGC	0	5	0.0305086	5	Up Regulated	Tsg101	Tumor susceptibility gene 101	22088	Mm.241334	BC005424	7 B5	Cell cycle / proliferation	cell cycle arrest; cell differentiation; keratinocyte differentiation; negative regulation of cell proliferation; negative regulation of transcription, DNA-dependent; protein modification; protein transport; regulation of cell growth; transport; ubiquitin cycle	protein binding; transcription corepressor activity; ubiquitin-protein ligase activity
CAAAGGAGAT	0	5	0.0305086	5	Up Regulated	Cfb	Complement factor B	14962	Mm.653	BC005451	17 B1|17 18.85 cM	Cell cycle / proliferation	cell proliferation; complement activation; complement activation, alternative pathway; immune response; innate immune response; proteolysis	alternative-complement-pathway C3/C5 convertase activity; chymotrypsin activity; hydrolase activity; peptidase activity; serine-type endopeptidase activity; trypsin activity
TTCTAGTTGC	0	5	0.0305086	5	Up Regulated	Ptplad1	Protein tyrosine phosphatase-like A domain containing 1	57874	Mm.308180	BC031755	9 D	Cell cycle / proliferation	I-kappaB kinase/NF-kappaB cascade; JNK cascade; Rho protein signal transduction	protein binding
ATTTGATACA	0	5	0.0305086	5	Up Regulated	Ctdsp2	CTD (carboxy-terminal domain, RNA polymerase II, polypeptide A) small phosphatase 2	52468	Mm.29490	BC025650	10 D3|10 70.0 cM	Miscellaneous		hydrolase activity; phosphoprotein phosphatase activity; phosphoric monoester hydrolase activity
TATGTACACA	0	5	0.0305086	5	Up Regulated	Grinl1a	Glutamate receptor, ionotropic, N-methyl D-aspartate-like 1A	28015	Mm.21094	BC062199	9 D|9 42.0 cM	Miscellaneous	maintenance of ER localization	receptor activity
AAGCTGAGTG	0	5	0.0305086	5	Up Regulated	Hnrpm	Heterogeneous nuclear ribonucleoprotein M	76936	Mm.311439	BC065172	17 B1	Miscellaneous		RNA binding; nucleic acid binding; nucleotide binding; transmembrane receptor activity
TGATGCCAAT	0	5	0.0305086	5	Up Regulated	Snrpb2	U2 small nuclear ribonucleoprotein B	20639	Mm.1323	BC026794	2 G1	mRNA processing	mRNA processing; nuclear mRNA splicing, via spliceosome	RNA binding; RNA splicing factor activity, transesterification mechanism; nucleic acid binding; nucleotide binding
TTTCTGTACA	0	5	0.0305086	5	Up Regulated	Mrpl11	Mitochondrial ribosomal protein L11	66419	Mm.28494	BC046750	19 A	Ribosome / protein biosynthesis	protein biosynthesis	RNA binding; structural constituent of ribosome
ACATTAAAAA	0	5	0.0305086	5	Up Regulated	Cacna1a	Calcium channel, voltage-dependent, P/Q type, alpha 1A subunit	12286	Mm.334658	NM_007578	8 C3|8 38.5 cM	Signal Transduction	calcium ion transport; cellular physiological process; elevation of cytosolic calcium ion concentration; ion transport; regulation of transcription, DNA-dependent; transport	DNA binding; calcium channel activity; calcium ion binding; ion channel activity; protein binding; voltage-gated calcium channel activity; voltage-gated ion channel activity
TTATCCAGCC	0	5	0.0305086	5	Up Regulated	Fosl1	Fos-like antigen 1	14283	Mm.6215	NM_010235	19 A|19 0.5 cM	Transcriptional regulation	regulation of transcription, DNA-dependent	DNA binding; protein dimerization activity; sequence-specific DNA binding; transcription factor activity
CATCTGTATT	0	5	0.0305086	5	Up Regulated	Fosl2	Fos-like antigen 2	14284	Mm.24684	BC065131	5 B1|5 18.1 cM	Transcriptional regulation	regulation of transcription, DNA-dependent	DNA binding; protein dimerization activity; sequence-specific DNA binding; transcription factor activity
CGCAAACCAA	0	5	0.0305086	5	Up Regulated	Per2	Period homolog 2 (Drosophila)	18627	Mm.218141	AF036893	1 C5	Transcriptional regulation	circadian rhythm; regulation of transcription, DNA-dependent; rhythmic process; signal transduction; transcription; two-component signal transduction system (phosphorelay)	protein binding; signal transducer activity; two-component sensor activity
GCACCCATTC	0	5	0.0305086	5	Up Regulated	Zfp746	Zinc finger protein 746	69228	Mm.207555	BC065410	6 B2.3	Transcriptional regulation	regulation of transcription, DNA-dependent	nucleic acid binding; zinc ion binding
ATTTTGTTTG	0	5	0.0305086	5	Up Regulated	Zfp91	Zinc finger protein 91	109910	Mm.290924	BC027539	19 A|19 7.0 cM	Transcriptional regulation	regulation of transcription, DNA-dependent; transcription	DNA binding; metal ion binding; nucleic acid binding; zinc ion binding
TCTTCTGTGT	0	5	0.0305086	5	Up Regulated	2310008H04Rik	RIKEN cDNA 2310008H04 gene	224008	Mm.244703	BC089026	16 A2	Unknown
GTGGACTCAA	2	9	0.0373051	4.5	Up Regulated	Ifitm1	Interferon induced transmembrane protein 1	68713	Mm.175661	BC027285	7 F5	Cell cycle / proliferation	anterior/posterior pattern formation; response to biotic stimulus; somitogenesis
GGGTCAAAGG	2	9	0.0373051	4.5	Up Regulated	H3f3a	H3 histone, family 3A	15078	Mm.315189	BC002268	1 D2.3	Miscellaneous	chromosome organization and biogenesis (sensu Eukaryota); nucleosome assembly	DNA binding
TTTTTACCTT	2	9	0.0373051	4.5	Up Regulated	Wdr1	WD repeat domain 1	22388	Mm.2654	AF020055	5 B3|5 24.0 cM	Miscellaneous	sensory perception of sound	actin binding
GGTTTTGTTT	2	9	0.0373051	4.5	Up Regulated	Wsb1	WD repeat and SOCS box-containing 1	78889	Mm.307022	BC053391	11 B5	Signal Transduction	biological process unknown; intracellular signaling cascade	molecular function unknown
TGCCCTCGCC	2	9	0.0373051	4.5	Up Regulated	0610010K14Rik	RIKEN cDNA 0610010K14 gene	104457	Mm.39265	BC055357	11 B3	Unknown		DNA binding
GTCGAGAGGG	2	9	0.0373051	4.5	Up Regulated	1810055G02Rik	RIKEN cDNA 1810055G02 gene	72056	Mm.23780	BC019471	19 A	Unknown
TCAATTTGAA	2	9	0.0373051	4.5	Up Regulated	A730024A03Rik	RIKEN cDNA A730024A03 gene	216742	Mm.34087	BC079892	11 B1.3	Unknown
ATCATAAAAT	2	9	0.0373051	4.5	Up Regulated	D230037D09Rik	RIKEN cDNA D230037D09 gene	320351	Mm.86546	NM_177140	12 E	Unknown
TTCTGTGAAT	3	13	0.0121572	4.33333	Up Regulated	Dhx9	DEAH (Asp-Glu-Ala-His) box polypeptide 9	13211	Mm.20000	BC089159	1 G3|1 77.0 cM	Cell differentiation		ATP binding; ATP-dependent helicase activity; DNA binding; RNA binding; RNA helicase activity; double-stranded RNA binding; helicase activity; hydrolase activity; nucleic acid binding; nucleotide binding
TTCAGTTTGT	4	16	0.00681904	4	Up Regulated	Epgn	Epithelial mitogen	71920	Mm.197319	AJ291391	5 E2	Cell cycle / proliferation	MAPKKK cascade	growth factor activity
GTTTCTAATA	3	12	0.0203993	4	Up Regulated	Mtap4	Microtubule-associated protein 4	17758	Mm.217318	BC042645	9 F2|9 58.0 cM	Cytoskeleton organization	microtubule-based process; negative regulation of microtubule depolymerization	cytoskeletal regulatory protein binding
TGTAGACTGG	17	64	7.36803e-08	3.76471	Up Regulated	Ugdh	UDP-glucose dehydrogenase	22235	Mm.344831	BC006749	5 C3.1|5 38.0 cM	Miscellaneous	electron transport; gastrulation (sensu Mammalia)	UDP-glucose 6-dehydrogenase activity; oxidoreductase activity
TGCTGCTTGC	3	11	0.0338465	3.66667	Up Regulated	Myadm	Myeloid-associated differentiation marker	50918	Mm.29874	NM_016969	7 A1|7 4.0 cM	Cell differentiation
GCTATGGCCA	3	11	0.0338465	3.66667	Up Regulated	Cp	Ceruloplasmin	12870	Mm.13787	BC062957	3 D	Miscellaneous	copper ion transport; ion transport; iron ion transport; transport	copper ion binding; copper ion transporter activity; ferroxidase activity; iron ion binding; metal ion binding; oxidoreductase activity
ATCAGTGGCT	3	11	0.0338465	3.66667	Up Regulated	Psmb4	Proteasome (prosome, macropain) subunit, beta type 4	19172	Mm.368	BC008241	3 F2|3 43.1 cM	Protease	ubiquitin-dependent protein catabolism	endopeptidase activity; hydrolase activity; peptidase activity; threonine endopeptidase activity
CCCTTCTTCT	11	40	3.17411e-05	3.63636	Up Regulated	Hba-a1	Hemoglobin alpha, adult chain 1	15122	Mm.196110	BC043020	11 A4|11 16.0 cM	Mitochondrio / oxidative phosphorylation	oxygen transport; transport	binding; heme binding; iron ion binding; metal ion binding; oxygen binding; oxygen transporter activity
CTCCTGGACA	10	35	0.000140567	3.5	Up Regulated	Gsn	Gelsolin	227753	Mm.21109	BC023143	2 B|2 24.5 cM	Cytoskeleton organization	actin filament polymerization; actin filament severing; barbed-end actin filament capping; vesicle-mediated transport	actin binding; calcium ion binding; structural molecule activity
TATTTTTATT	4	14	0.0183426	3.5	Up Regulated	Txnrd1	Thioredoxin reductase 1	50493	Mm.210155	BC037643	10 C1	Cell cycle / proliferation	cell proliferation; electron transport; thioredoxin pathway	FAD binding; disulfide oxidoreductase activity; oxidoreductase activity; oxidoreductase activity, acting on NADH or NADPH, disulfide as acceptor; selenium binding; thioredoxin-disulfide reductase activity
AATTCCCTTT	6	20	0.00556487	3.33333	Up Regulated	Top1	Topoisomerase (DNA) I	21969	Mm.217233	D10061	2 H2-3|2 92.0 cM	Miscellaneous	DNA replication; DNA topological change; DNA unwinding during replication; embryonic cleavage	DNA binding; DNA topoisomerase (ATP-hydrolyzing) activity; DNA topoisomerase activity; DNA topoisomerase type I activity; isomerase activity
TATGCCTGTC	7	23	0.00309953	3.28571	Up Regulated	Ly6c	Lymphocyte antigen 6 complex, locus C	17067	Mm.1583	BC010764	15 D3|15 42.7 cM	Immune response	defense response	GPI anchor binding
GAAAGTTGGC	15	49	1.36184e-05	3.26667	Up Regulated	Apod	Apolipoprotein D	11815	Mm.2082	X82648	16 B2|16 21.2 cM	Miscellaneous	transport	binding; lipid binding; transporter activity
AATTTTTCTA	4	13	0.0296018	3.25	Up Regulated	2310016C08Rik	RIKEN cDNA 2310016C08 gene	69573	Mm.45161	BC083056	6 A3.3	Cell adhesion / migration		structural molecule activity
GACCTGGAGC	12	38	0.000177183	3.16667	Up Regulated		CDNA clone IMAGE:4189351		Mm.290617	BC057675		Unknown
AATGTATTAA	6	19	0.0088213	3.16667	Up Regulated	Diap1	Diaphanous homolog 1 (Drosophila)	13367	Mm.195916	BC070412	18 B3|18 16.0 cM	Cytoskeleton organization	actin cytoskeleton organization and biogenesis; actin filament polymerization; cell organization and biogenesis	Rho GTPase binding; actin binding; protein binding
TTACACTACT	6	19	0.0088213	3.16667	Up Regulated	Rheb	RAS-homolog enriched in brain	19744	Mm.319175	BC012273	5 A3	Signal Transduction	protein transport; small GTPase mediated signal transduction	GTP binding; nucleotide binding
CAATTTTACT	7	22	0.00488483	3.14286	Up Regulated	Fosb	FBJ osteosarcoma oncogene B	14282	Mm.248335	NM_008036	7 A2-B1|7 5.0 cM	Transcriptional regulation	cellular physiological process; proteolysis; regulation of progression through cell cycle	DNA binding; subtilase activity
GCTTCGTCCA	11	33	0.000749089	3	Up Regulated	Mbp	Myelin basic protein	17196	Mm.252063	BC004704	18 E2-E4|18 55.0 cM	Miscellaneous	myelination	structural constituent of myelin sheath; structural molecule activity
TTAATGTGAG	6	18	0.0138513	3	Up Regulated	Snf1lk	SNF1-like kinase	17691	Mm.290941	NM_010831	17 B1|17 18.18 cM	Cell cycle / proliferation	cell cycle; cell differentiation; development; protein amino acid phosphorylation; protein kinase cascade; regulation of cell differentiation; regulation of progression through mitotic cell cycle	ATP binding; kinase activity; magnesium ion binding; metal ion binding; nucleotide binding; protein kinase activity; protein serine/threonine kinase activity; transferase activity
ATCTCCTAGC	5	15	0.0253882	3	Up Regulated	Mgp	Matrix Gla protein	17313	Mm.243085	BC036991	6 G1	Cell differentiation	cartilage development; cell differentiation; development; ossification; regulation of bone mineralization	calcium ion binding; cytokine activity
ATGCAGACTT	5	14	0.0396496	2.8	Up Regulated	Cs	Citrate synthase	12974	Mm.58836	BC029754	10 D3	Carbohydrate metabolism	main pathways of carbohydrate metabolism; tricarboxylic acid cycle	citrate (Si)-synthase activity; protein binding; transferase activity; transferase activity, transferring acyl groups, acyl groups converted into alkyl on transfer
AGATGTACTG	5	14	0.0396496	2.8	Up Regulated	Cdh5	Cadherin 5	12562	Mm.21767	BC054790	8 D3|8 51.0 cM	Cell adhesion / migration	blood vessel maturation; cell adhesion; cell-cell adhesion; homophilic cell adhesion; negative regulation of cell proliferation	calcium ion binding; protein binding
CCAACGCTTT	10	27	0.00472583	2.7	Up Regulated	Fn1	Fibronectin 1	14268	Mm.193099	BC004724	1 C1-C5|1 36.1 cM	Cell adhesion / migration	acute-phase response; cell adhesion; cell morphogenesis; cell-matrix adhesion; cell-substrate junction assembly; metabolism; transmembrane receptor protein tyrosine kinase signaling pathway; wound healing	heparin binding; oxidoreductase activity; protease activator activity; protein binding
TTTGCTTTAA	6	16	0.033088	2.66667	Up Regulated	Acly	ATP citrate lyase	104112	Mm.282039	BC056378	11 D	Lipid / fatty acid metabolism	acetyl-CoA biosynthesis; lipid biosynthesis; metabolism	ATP binding; ATP citrate synthase activity; catalytic activity; lyase activity; magnesium ion binding; metal ion binding; nucleotide binding; protein binding; transferase activity
AAGTAATGTG	8	21	0.0151915	2.625	Up Regulated	1200007B05Rik	RIKEN cDNA 1200007B05 gene	67453	Mm.23896	BC020087	18 B1	Miscellaneous	transport	binding
TTAACTCTGA	8	20	0.0228103	2.5	Up Regulated	Prelp	Proline arginine-rich end leucine-rich repeat	116847	Mm.214514	BC019775	1 E4|1 74.3 cM	Extracellular matrix	skeletal development	extracellular matrix structural constituent; transferase activity
TTCTGGGCTC	8	20	0.0228103	2.5	Up Regulated	Pnp	Purine-nucleoside phosphorylase	18950	Mm.17932	BC003788	14 B-C1|14 19.5 cM	Miscellaneous	nucleobase, nucleoside, nucleotide and nucleic acid metabolism; purine nucleoside metabolism	purine-nucleoside phosphorylase activity; transferase activity; transferase activity, transferring glycosyl groups; transferase activity, transferring pentosyl groups
GGGTTTGGAG	7	17	0.0412663	2.42857	Up Regulated	Eif4g3	Eukaryotic translation initiation factor 4 gamma, 3	230861	Mm.268903	BC060648	4 D3	Ribosome / protein biosynthesis	protein biosynthesis; regulation of protein biosynthesis; regulation of translation; regulation of translational initiation	RNA binding; calcium ion binding; translation initiation factor activity
TCACACTTTT	12	28	0.0107019	2.33333	Up Regulated	Dgat2	Diacylglycerol O-acyltransferase 2	67800	Mm.180189	BC043447	7 F1	Lipid / fatty acid metabolism	glycerol metabolism; lipid biosynthesis; lipid metabolism; triacylglycerol biosynthesis	2-acylglycerol O-acyltransferase activity; acyltransferase activity; diacylglycerol O-acyltransferase activity; transferase activity
TTACCATTGC	10	23	0.0228809	2.3	Up Regulated	Tiparp	TCDD-inducible poly(ADP-ribose) polymerase	99929	Mm.246398	BC068173	3 E1	Ribosome / protein biosynthesis	protein amino acid ADP-ribosylation	NAD+ ADP-ribosyltransferase activity; metal ion binding; molecular function unknown; nucleic acid binding; transferase activity; transferase activity, transferring glycosyl groups; zinc ion binding
TAATATTTTT	11	25	0.0188176	2.27273	Up Regulated	Actn4	Actinin alpha 4	60595	Mm.276042	AJ289242	7 B1	Cytoskeleton organization	actin filament bundle formation; negative regulation of cell motility; positive regulation of cell motility; positive regulation of pinocytosis	actin binding; actin filament binding; calcium ion binding; protein binding; protein homodimerization activity
CCCTGAGTCC	20	45	0.00166558	2.25	Up Regulated	Actb	Actin, beta, cytoplasmic	11461	Mm.391967	NM_007393	5 G2|5 80.0 cM	Cytoskeleton organization		ATP binding; nucleotide binding; protein binding; structural constituent of cytoskeleton; structural molecule activity
TGCCAATAAT	16	36	0.00501831	2.25	Up Regulated	Adamts4	A disintegrin-like and metallopeptidase (reprolysin type) with thrombospondin type 1 motif, 4	240913	Mm.23156	BC027773	1 H3|1 92.3 cM	Protease	integrin-mediated signaling pathway; proteolysis; skeletal development	hydrolase activity; metal ion binding; metalloendopeptidase activity; metallopeptidase activity; peptidase activity; zinc ion binding
CTTGCTCTGT	12	27	0.0154861	2.25	Up Regulated	Itgb1	Integrin beta 1 (fibronectin receptor beta)	16412	Mm.263396	BC050906	8 E2	Cell cycle / proliferation	G1/S transition of mitotic cell cycle; cardioblast cell fate specification; cardioblast differentiation; cell adhesion; cell-matrix adhesion; embryonic development (sensu Mammalia); integrin-mediated signaling pathway; negative regulation of cell differentiation; positive regulation of cell proliferation; regulation of progression through cell cycle; sarcomere organization	integrin binding; protein binding; receptor activity
GTTTGTACAA	9	20	0.0405876	2.22222	Up Regulated	Ltbp3	Latent transforming growth factor beta binding protein 3	16998	Mm.182396	BC040761	19 B|19 2.0 cM	Cell cycle / proliferation	skeletal development; transforming growth factor beta receptor signaling pathway	calcium ion binding; growth factor binding
CCTCAGCCTG	15	33	0.00866596	2.2	Up Regulated	Ctsd	Cathepsin D	13033	Mm.231395	BC054758	7 F5	Protease	proteolysis	aspartic-type endopeptidase activity; cathepsin D activity; hydrolase activity; pepsin A activity; peptidase activity
CCAGGCCTTA	47	103	3.19033e-06	2.19149	Up Regulated	Crip1	Cysteine-rich protein 1 (intestinal)	12925	Mm.272368	BC031922	12 F1|12 57.9 cM	Miscellaneous		metal ion binding; zinc ion binding
TACAAAATAA	16	35	0.00715035	2.1875	Up Regulated	Thbd	Thrombomodulin	21824	Mm.24096	BC019154	2 G3|2 84.0 cM	Signal Transduction	blood coagulation; embryonic development; negative regulation of coagulation; pregnancy	calcium ion binding; receptor activity; sugar binding; transmembrane receptor activity
CTTAAGTTTC	18	38	0.0068636	2.11111	Up Regulated	Ifi202b	Interferon activated gene 202B	26388	Mm.218770	BC018233	1 H3	Immune response	immune response
TTGCTGCCTT	204	424	0	2.07843	Up Regulated	1200016E24Rik	RIKEN cDNA 1200016E24 gene	319202	Mm.332931	BC042477	6	Unknown
TATAGTATGT	24	48	0.00415837	2	Up Regulated	Glul	Glutamate-ammonia ligase (glutamine synthetase)	14645	Mm.210745	NM_008131	1	Cell cycle / proliferation	glutamine biosynthesis; nitrogen compound metabolism	glutamate-ammonia ligase activity; ligase activity
TAATTTGCAT	59	115	1.55261e-05	1.94915	Up Regulated	Emp1	Epithelial membrane protein 1	13730	Mm.182785	BC046299	6 G1|6 65.0 cM	Cell cycle / proliferation	cell growth
TCTCCAGGCG	19	37	0.0150539	1.94737	Up Regulated	Clu	Clusterin	12759	Mm.200608	BC075668	14 D1|14 28.0 cM	Apoptosis	cell death
ACTTTGATAT	23	44	0.00940106	1.91304	Up Regulated	Litaf	LPS-induced TN factor	56722	Mm.294753	BC018559	16 B1-B3	Apoptosis	apoptosis; biological process unknown; regulation of transcription, DNA-dependent; transcription	protein binding
ATTTGATTAG	19	36	0.0205578	1.89474	Up Regulated	2610524G07Rik	RIKEN cDNA 2610524G07 gene	66494	Mm.315430	BC024813	13 B2	Mitochondrio / oxidative phosphorylation
TATCCCACGC	68	124	3.89687e-05	1.82353	Up Regulated	S100a11	S100 calcium binding protein A11 (calizzarin)	20195	Mm.280038	BC021916	3 E-F	Signal Transduction	spermatogenesis	calcium ion binding; cytokine activity
AAATCCTTTC	26	46	0.0169809	1.76923	Up Regulated	Ptn	Pleiotrophin	19242	Mm.279690	BC002064	6 B1|6 13.5 cM	Cell cycle / proliferation	bone mineralization; cell proliferation; learning; ossification; regulation of progression through cell cycle	growth factor activity; heparin binding
TGCTGCCATT	29	51	0.012663	1.75862	Up Regulated	Tuba6	Tubulin, alpha 6	22146	Mm.88212	BC004745	15 F1	Cytoskeleton organization	microtubule-based movement; microtubule-based process; protein polymerization	GTP binding; GTPase activity; nucleotide binding; structural constituent of cytoskeleton; structural molecule activity
CTGAGGAAGT	27	46	0.0242693	1.7037	Up Regulated	Sparcl1	SPARC-like 1 (mast9, hevin)	13602	Mm.29027	BC003759	5 E4|5 55.0 cM	Extracellular matrix		calcium ion binding
TGAACACTGA	104	172	3.02417e-05	1.65385	Up Regulated	Tgm2	Transglutaminase 2, C polypeptide	21817	Mm.330731	BC016492	2 H1|2 89.0 cM	Signal Transduction	G-protein coupled receptor protein signaling pathway; G-protein signaling, coupled to IP3 second messenger (phospholipase C activating); peptide cross-linking; positive regulation of cell adhesion; proteolysis	GTP binding; acyltransferase activity; calcium ion binding; cysteine-type endopeptidase activity; metal ion binding; protein-glutamine gamma-glutamyltransferase activity; transferase activity
AGACACTTCC	89	145	0.000191205	1.62921	Up Regulated	Anxa2	Annexin A2	12306	Mm.238343	BC003327	9 C|9 37.0 cM	Cell cycle / proliferation	angiogenesis; collagen fibril organization; fibrinolysis	calcium ion binding; calcium-dependent phospholipid binding; cytoskeletal protein binding; phospholipase inhibitor activity; protein binding
CCAAAGTCTT	70	108	0.00369542	1.54286	Up Regulated	Lmna	Lamin A	16905	Mm.243014	NM_019390	3 F1|3 42.6 cM	Miscellaneous	nuclear membrane organization and biogenesis	protein binding; structural molecule activity
GGATATGTGG	122	179	0.000784567	1.46721	Up Regulated	Egr1	Early growth response 1	13653	Mm.181959	M19643	18 C/D|18 16.0 cM	Transcriptional regulation	T cell differentiation; regulation of transcription, DNA-dependent; transcription	DNA binding; metal ion binding; nucleic acid binding; transcription factor activity; zinc ion binding
TAACTGACAA	435	545	0.0002722	1.25287	Up Regulated	Mt2	Metallothionein 2	17750	Mm.147226	BC031758	8 C5|8 45.0 cM	Signal Transduction	nitric oxide mediated signal transduction; zinc ion homeostasis	metal ion binding; zinc ion binding
TGGATCAGTC	352	291	0.021227	-1.20962	Down Regulated	Rpl19	Ribosomal protein L19	19921	Mm.10247	BC010710	11 D	Ribosome / protein biosynthesis	protein biosynthesis	RNA binding; structural constituent of ribosome
GGCTTCGGTC	478	390	0.00410714	-1.22564	Down Regulated	Rplp1	Ribosomal protein, large, P1	56040	Mm.3158	BC058685	9 B	Ribosome / protein biosynthesis	protein biosynthesis; translational elongation	structural constituent of ribosome
CTAGTCTTTG	327	258	0.00583939	-1.26744	Down Regulated	Rps29	Ribosomal protein S29	20090	Mm.379006	BC024393	12	Ribosome / protein biosynthesis	protein biosynthesis; regulation of cell shape; ribosome biogenesis	RNA binding; structural constituent of ribosome; zinc ion binding
GGCTGTTGAA	154	120	0.0470247	-1.28333	Down Regulated	Csrp1	Cysteine and glycine-rich protein 1	13007	Mm.196484	BC006912	1 E4	Cytoskeleton organization	actin cytoskeleton organization and biogenesis	metal ion binding; protein binding; zinc ion binding
GTGAAACTAA	462	352	0.000180568	-1.3125	Down Regulated	Rps4x	Ribosomal protein S4, X-linked	20102	Mm.66	BC009100	X D|X 39.0 cM	Ribosome / protein biosynthesis	cell proliferation; development; protein biosynthesis; regulation of progression through cell cycle; ribosome biogenesis	RNA binding; rRNA binding; structural constituent of ribosome
TGGGTTGTCT	909	689	8.76088e-08	-1.3193	Down Regulated	Tpt1	Tumor protein, translationally-controlled 1	22070	Mm.297482	BC092381	14 D3	Apoptosis	anti-apoptosis	calcium ion binding; molecular function unknown; protein binding
GATTCCGTGA	124	91	0.0285061	-1.36264	Down Regulated	Rpl37	Ribosomal protein L37	67281	Mm.10474	BC054388	15 A1	Ribosome / protein biosynthesis	protein biosynthesis	RNA binding; metal ion binding; rRNA binding; structural constituent of ribosome; zinc ion binding
TGACCCCGGG	304	221	0.000408498	-1.37557	Down Regulated	Uba52	Ubiquitin A-52 residue ribosomal protein fusion product 1	22186	Mm.297372	BC014772	8 B3.3|8 33.5 cM	Ribosome / protein biosynthesis	protein biosynthesis; protein modification	structural constituent of ribosome
TGGTGTAGGA	105	76	0.0357832	-1.38158	Down Regulated	Hspa5	Heat shock 70kD protein 5 (glucose-regulated protein)	14828	Mm.330160	BC050927	2 B|2 22.5 cM	Ribosome / protein biosynthesis	ER overload response; protein folding; response to unfolded protein	ATP binding; nucleotide binding; protein binding; ribosome binding
TTGGTGAAGG	133	96	0.017143	-1.38542	Down Regulated	Tmsb4x	Thymosin, beta 4, X chromosome	19241	Mm.142729	BC018286	X F5|X 72.5 cM	Cell adhesion / migration	cytoskeleton organization and biogenesis; regulation of cell migration	actin binding; protein binding
CTAATAAAGC	258	183	0.000480216	-1.40984	Down Regulated	Fau	Finkel-Biskis-Reilly murine sarcoma virus (FBR-MuSV) ubiquitously expressed (fox derived)	14109	Mm.329631	BC058691	19 A|19 3.0 cM	Ribosome / protein biosynthesis	protein biosynthesis; protein modification	protein binding; structural constituent of ribosome
GATGTGGCTG	102	72	0.0264506	-1.41667	Down Regulated	Eef1b2	Eukaryotic translation elongation factor 1 beta 2	55949	Mm.2718	BC003899	1 C2	Ribosome / protein biosynthesis	protein biosynthesis; translational elongation	translation elongation factor activity
TATGAATTAA	73	50	0.0428046	-1.46	Down Regulated	Rac1	RAS-related C3 botulinum substrate 1	19353	Mm.292510	BC003828	5 G2|5 82.0 cM	Cell adhesion / migration	cell adhesion; cell migration; cytoskeleton organization and biogenesis; dendrite development; endocytosis; hyperosmotic response; lamellipodium biogenesis; positive regulation of actin filament polymerization; positive regulation of phosphoinositide 3-kinase activity; protein transport; small GTPase mediated signal transduction	GTP binding; GTPase activity; nucleotide binding; protein binding
GAAATATATG	54	33	0.0271133	-1.63636	Down Regulated	Atp5g3	ATP synthase, H+ transporting, mitochondrial F0 complex, subunit c (subunit 9), isoform 3	228033	Mm.2966	NM_175015	2 C3	Mitochondrio / oxidative phosphorylation	ATP synthesis coupled proton transport; glyoxylate cycle; hydrogen transport; ion transport; metabolism; proton transport; transport; tricarboxylic acid cycle	hydrogen ion transporter activity; hydrogen-exporting ATPase activity, phosphorylative mechanism; hydrogen-transporting ATP synthase activity, rotational mechanism; hydrogen-transporting ATPase activity, rotational mechanism; isocitrate dehydrogenase (NADP+) activity; lipid binding; oxidoreductase activity
GCCTTTATGA	79	48	0.00679251	-1.64583	Down Regulated	Rps24	Ribosomal protein S24	20088	Mm.16775	BC058817	14 B	Ribosome / protein biosynthesis	protein biosynthesis; ribosome biogenesis	RNA binding; structural constituent of ribosome
CCAAATAAAA	63	38	0.0144559	-1.65789	Down Regulated	Ldha	Lactate dehydrogenase A	16828	Mm.29324	BC094019	7 B3|7 23.5 cM	Carbohydrate metabolism	anaerobic glycolysis; glycolysis; tricarboxylic acid cycle intermediate metabolism	L-lactate dehydrogenase activity; oxidoreductase activity; protein binding
GTCTGCTGAT	88	53	0.00369433	-1.66038	Down Regulated	Gnb2l1	Guanine nucleotide binding protein (G protein), beta polypeptide 2 like 1	14694	Mm.5305	BC046760	11 B1.2	Signal Transduction	intracellular signaling cascade; protein kinase C activation; protein localization; signal transduction	GTPase activity; protein kinase C binding; receptor activity; receptor binding
GATTTCTGTC	47	28	0.0312522	-1.67857	Down Regulated	Gng5	Guanine nucleotide binding protein (G protein), gamma 5 subunit	14707	Mm.140804	BC002316	3 H2	Signal Transduction	G-protein coupled receptor protein signaling pathway; signal transduction	signal transducer activity; small GTPase regulator activity
CACAAACGGT	134	76	7.51331e-05	-1.76316	Down Regulated	Rps27	Ribosomal protein S27	57294	Mm.270283	BC048352	3 F1	Ribosome / protein biosynthesis	cell proliferation; protein biosynthesis; signal transduction	RNA binding; metal ion binding; protein binding; structural constituent of ribosome; zinc ion binding
TGTAGTGTAA	305	171	1.1347e-09	-1.78363	Down Regulated	Rps8	Ribosomal protein S8	20116	Mm.338718	BC027217	4 D2.1	Ribosome / protein biosynthesis	ribosome biogenesis	structural constituent of ribosome
CTAATAAAAG	92	51	0.000697044	-1.80392	Down Regulated	Cox4i1	Cytochrome c oxidase subunit IV isoform 1	12857	Mm.386758	M37829	8 E1|8 64.0 cM	Mitochondrio / oxidative phosphorylation	electron transport	cytochrome-c oxidase activity; oxidoreductase activity; protein binding
GAGCGTTTTG	53	29	0.00894124	-1.82759	Down Regulated	Ppia	Peptidylprolyl isomerase A	268373	Mm.5246	BC083076	11 A1|11 1.0 cM	Ribosome / protein biosynthesis	protein folding; regulation of viral genome replication	isomerase activity; peptide binding; peptidyl-prolyl cis-trans isomerase activity; unfolded protein binding; virion binding
TCTTAATGAA	50	27	0.00971797	-1.85185	Down Regulated	Eif4a2	Eukaryotic translation initiation factor 4A2	13682	Mm.260084	BC094422	16 B1|16 14.2 cM	Ribosome / protein biosynthesis	protein biosynthesis	ATP binding; ATP-dependent helicase activity; RNA binding; helicase activity; hydrolase activity; nucleic acid binding; nucleotide binding; translation initiation factor activity
CATCGCCAGT	28	14	0.033662	-2	Down Regulated	Apoe	Apolipoprotein E	11816	Mm.305152	BC028816	7 A3|7 4.0 cM	Miscellaneous	calcium ion homeostasis; cholesterol catabolism; cholesterol homeostasis; cholesterol metabolism; circulation; cytoskeleton organization and biogenesis; induction of apoptosis; intracellular transport; learning and/or memory; lipid transport; lipoprotein metabolism; regulation of axon extension; regulation of neuronal synaptic plasticity; response to oxidative stress; response to reactive oxygen …	antioxidant activity; beta-amyloid binding; heparin binding; lipid binding; lipid transporter activity; lipoprotein binding; low-density lipoprotein receptor binding; tau protein binding
TAAAGCAAAA	26	13	0.0408995	-2	Down Regulated	Hist1h2bc	Histone 1, H2bc	68024	Mm.261676	BC019673	13 A3.1	Miscellaneous	chromosome organization and biogenesis (sensu Eukaryota); nucleosome assembly	DNA binding
GCCAAACCAA	24	12	0.0497877	-2	Down Regulated	Clk1	CDC-like kinase 1	12747	Mm.1761	M38381	1 C1.3|1 30.1 cM	Miscellaneous	peptidyl-serine phosphorylation; peptidyl-threonine phosphorylation; peptidyl-tyrosine phosphorylation; protein amino acid autophosphorylation; protein amino acid phosphorylation	ATP binding; kinase activity; nucleotide binding; protein kinase activity; protein serine/threonine kinase activity; protein-tyrosine kinase activity; transferase activity
TGAAATAAAC	85	40	6.16439e-05	-2.125	Down Regulated	Npm1	Nucleophosmin 1	18148	Mm.6343	BC054755	11 A4	Cell cycle / proliferation	cell aging; centrosome cycle; intracellular protein transport; negative regulation of cell proliferation; nucleocytoplasmic transport; protein localization; regulation of DNA damage response, signal transduction by p53 class mediator	DNA binding; NF-kappaB binding; RNA binding; nucleic acid binding; protein binding; rRNA binding; unfolded protein binding
TGGGCAAAGC	32	15	0.0143424	-2.13333	Down Regulated	Eef1g	Eukaryotic translation elongation factor 1 gamma	67160	Mm.379129	BC023495	19 A	Ribosome / protein biosynthesis	protein biosynthesis; translational elongation	translation elongation factor activity
AAGGCAAAGA	24	11	0.0306084	-2.18182	Down Regulated	Rpl14	Ribosomal protein L14	67115	Mm.289810	BC092249	9 F4	Ribosome / protein biosynthesis	protein biosynthesis	structural constituent of ribosome
ATAGCCCCAA	20	9	0.0450585	-2.22222	Down Regulated	Ctss	Cathepsin S	13040	Mm.3619	BC002125	3 F2.1|3 42.7 cM	Protease	proteolysis	cathepsin S activity; cysteine-type endopeptidase activity; cysteine-type peptidase activity; hydrolase activity; peptidase activity
AGGAATTAGA	20	9	0.0450585	-2.22222	Down Regulated	D17H6S56E-5	DNA segment, Chr 17, human D6S56E 5	110956	Mm.22506	NM_033075	17 B1|17 19.0 cM	Unknown		structural molecule activity
TAAGGGAAAT	34	15	0.00718098	-2.26667	Down Regulated	Tpi1	Triosephosphate isomerase 1	21991	Mm.4222	BC046761	6 F2|6 60.2 cM	Lipid / fatty acid metabolism	fatty acid biosynthesis; gluconeogenesis; glyceraldehyde-3-phosphate metabolism; glycolysis; lipid biosynthesis; metabolism; pentose-phosphate shunt	isomerase activity; triose-phosphate isomerase activity
TGCACACAAG	23	10	0.0258081	-2.3	Down Regulated	Rars	Arginyl-tRNA synthetase	104458	Mm.284906	BC020132	11 A4	Ribosome / protein biosynthesis	arginyl-tRNA aminoacylation; protein biosynthesis; tRNA aminoacylation for protein translation	ATP binding; aminoacyl-tRNA ligase activity; arginine-tRNA ligase activity; ligase activity; nucleotide binding
GAAGGTGTAT	19	8	0.0375888	-2.375	Down Regulated	Tomm7	Translocase of outer mitochondrial membrane 7 homolog (yeast)	66169	Mm.291868	BC055352	5 A3	Mitochondrio / oxidative phosphorylation	intracellular protein transport; protein transport; transport	protein translocase activity; protein transporter activity
GGAGGGGGGA	24	10	0.017771	-2.4	Down Regulated	Ctsz	Cathepsin Z	64138	Mm.156919	BC008619	2 H4|2 103.5 cM	Protease	proteolysis	cysteine-type endopeptidase activity; cysteine-type peptidase activity; hydrolase activity; peptidase activity
GTATTTAACA	17	7	0.0453864	-2.42857	Down Regulated	Vapa	Vesicle-associated membrane protein, associated protein A	30960	Mm.391032	BC003866	17 E1.2	Cytoskeleton organization	biological process unknown	molecular function unknown; structural molecule activity
AGGACAGCAA	23	9	0.0144161	-2.55556	Down Regulated	Myl6	Myosin, light polypeptide 6, alkali, smooth muscle and non-muscle	17904	Mm.337074	BC026760	10	Cytoskeleton organization	cytoskeleton organization and biogenesis; muscle filament sliding; striated muscle development	calcium ion binding; motor activity; structural constituent of muscle
TTCATTATAA	54	20	7.49499e-05	-2.7	Down Regulated	Ptma	Prothymosin alpha	19231	Mm.19187	BC083135	1 D	Unknown
GATAATGCAC	15	5	0.0278687	-3	Down Regulated	Ndufs4	NADH dehydrogenase (ubiquinone) Fe-S protein 4	17993	Mm.253142	BC004618	13 D2.2	Mitochondrio / oxidative phosphorylation	electron transport	NADH dehydrogenase (ubiquinone) activity; NADH dehydrogenase activity; oxidoreductase activity; oxidoreductase activity, acting on NADH or NADPH
TAGGAGGTAA	15	5	0.0278687	-3	Down Regulated	Cnbp	Cellular nucleic acid binding protein	12785	Mm.290251	BC058723	6 D1-D2	Transcriptional regulation	cholesterol biosynthesis; positive regulation of cell proliferation; positive regulation of transcription from RNA polymerase II promoter; regulation of transcription, DNA-dependent; transcription	DNA binding; metal ion binding; nucleic acid binding; transcription factor activity; zinc ion binding
AACTAGAAAA	17	5	0.0112127	-3.4	Down Regulated	Ndufs2	NADH dehydrogenase (ubiquinone) Fe-S protein 2	226646	Mm.21669	BC016097	1 H3	Mitochondrio / oxidative phosphorylation	electron transport	4 iron, 4 sulfur cluster binding; NAD binding; NADH dehydrogenase (ubiquinone) activity; NADH dehydrogenase activity; electron carrier activity; iron ion binding; iron-sulfur cluster binding; metal ion binding; oxidoreductase activity; oxidoreductase activity, acting on NADH or NADPH
GCGCCCTTCC	45	13	2.1919e-05	-3.46154	Down Regulated	Ccl21b	Chemokine (C-C motif) ligand 21b	18829	Mm.220853	BC025974	4 A5|4 13.3 cM	Signal Transduction	chemotaxis; immune response; induction of positive chemotaxis; inflammatory response; lymph node development	chemokine activity; cytokine activity
AGAATGAGAT	18	5	0.00700534	-3.6	Down Regulated	Dcn	Decorin	13179	Mm.56769	NM_007833	10 C3|10 55.0 cM	Miscellaneous		transferase activity
GTCTTATATG	11	3	0.0365085	-3.66667	Down Regulated	Txndc5	Thioredoxin domain containing 5	105245	Mm.28622	BC016252	13 A3.3	Apoptosis	electron transport	electron carrier activity; isomerase activity; protein disulfide oxidoreductase activity
AATACTAAAA	11	3	0.0365085	-3.66667	Down Regulated	Ccl2	Chemokine (C-C motif) ligand 2	20296	Mm.290320	BC055070	11 C-E1|11 46.5 cM	Immune response	chemotaxis; immune response; inflammatory response; signal transduction	G-protein-coupled receptor binding; chemokine activity; cytokine activity; protein binding
CAGATAATGT	11	3	0.0365085	-3.66667	Down Regulated	Cept1	Choline/ethanolaminephosphotransferase 1	99712	Mm.14816	BC021753	3 F2.3	Lipid / fatty acid metabolism	phospholipid biosynthesis	transferase activity
TAGATTCTTC	15	4	0.0124215	-3.75	Down Regulated	Klf6	Kruppel-like factor 6	23849	Mm.275036	NM_011803	13 A1	Transcriptional regulation	cytokine and chemokine mediated signaling pathway; regulation of transcription, DNA-dependent; transcription	DNA binding; metal ion binding; nucleic acid binding; zinc ion binding
TTTTATTCTC	12	3	0.0221741	-4	Down Regulated	Capn12	Calpain 12	60594	Mm.81144	BC028751	7 B1	Protease	proteolysis	calcium ion binding; calpain activity; cysteine-type endopeptidase activity; cysteine-type peptidase activity; hydrolase activity; peptidase activity
AAGGTCGAGC	22	5	0.000981823	-4.4	Down Regulated	Rpl24	Ribosomal protein L24	68193	Mm.282814	BC053377	16 C1|16 31.5 cM	Ribosome / protein biosynthesis	biological process unknown; protein biosynthesis	molecular function unknown; structural constituent of ribosome
GAGCGTGTGC	9	2	0.0398793	-4.5	Down Regulated	Cd14	CD14 antigen	12475	Mm.3460	BC057889	18 B2|18 31.0 cM	Immune response	immune response; inflammatory response	GPI anchor binding; transferase activity
TGGAACAATG	9	2	0.0398793	-4.5	Down Regulated	Prg1	Proteoglycan 1, secretory granule	19073	Mm.338790	BC037076	10 B4	Miscellaneous
TATAAGCAAC	9	2	0.0398793	-4.5	Down Regulated	Psmc6	Proteasome (prosome, macropain) 26S subunit, ATPase, 6	67089	Mm.18472	BC025134	14 C1	Protease	protein catabolism	ATP binding; hydrolase activity; nucleic acid binding; nucleoside-triphosphatase activity; nucleotide binding
TGCCCCTGCA	9	2	0.0398793	-4.5	Down Regulated	Arhgef5	Rho guanine nucleotide exchange factor (GEF) 5	54324	Mm.320978	BC006829	6 B2.1	Signal Transduction	biological process unknown; intracellular signaling cascade; regulation of Rho protein signal transduction	Rho guanyl-nucleotide exchange factor activity; molecular function unknown
GGAGTAATGT	9	2	0.0398793	-4.5	Down Regulated	AA536743	Expressed sequence AA536743	100532	Mm.243632	BC031198	5 C3.1	Unknown
TAGTTCCAAC	9	2	0.0398793	-4.5	Down Regulated	Ubap2l	Ubiquitin associated protein 2-like	74383	Mm.25610	AK122210	3 F2	Unknown
TTGATCCCCA	14	3	0.00791907	-4.66667	Down Regulated	Lamp1	Lysosomal membrane glycoprotein 1	16783	Mm.16716	AY069968	8 A1.1|8 1.0 cM	Cell cycle / proliferation
GACAACGCCA	10	2	0.023311	-5	Down Regulated	Atp5c1	ATP synthase, H+ transporting, mitochondrial F1 complex, gamma polypeptide 1	11949	Mm.12677	BC010700	2 A1	Mitochondrio / oxidative phosphorylation	ATP biosynthesis; ATP synthesis coupled proton transport; generation of precursor metabolites and energy; ion transport; proton transport; transport	hydrogen ion transporter activity; hydrogen-transporting ATP synthase activity, rotational mechanism; hydrogen-transporting ATPase activity, rotational mechanism; hydrolase activity; metal ion binding; transporter activity
TGCACTATTG	10	2	0.023311	-5	Down Regulated	1500012F01Rik	RIKEN cDNA 1500012F01 gene	68949	Mm.391959	BC042795	2 H3	Unknown
TGCCCAGTGC	5	0	0.0320063	-5	Down Regulated	Gtl2	GTL2, imprinted maternally expressed untranslated mRNA	17263	Mm.289645	BC055835	12 F1|12 54.0 cM	Cell cycle / proliferation
TGCGGGGGTG	5	0	0.0320063	-5	Down Regulated	D17Wsu104e	DNA segment, Chr 17, Wayne State University 104, expressed	28106	Mm.294870	AY038184	17 C|17 37.0 cM	Cell cycle / proliferation	positive regulation of cell proliferation	growth factor activity; protein binding
CTCAATAGCA	5	0	0.0320063	-5	Down Regulated	Scin	Scinderin	20259	Mm.2416	BC063328	12 B1	Cell cycle / proliferation	barbed-end actin filament capping	actin binding; calcium ion binding
GAAACTCTAC	5	0	0.0320063	-5	Down Regulated	Cdo1	Cysteine dioxygenase 1, cytosolic	12583	Mm.241056	BC013638	18 C|18 23.0 cM	Miscellaneous	L-cysteine catabolism to taurine; L-cysteine metabolism; taurine metabolism	cysteine dioxygenase activity; electron carrier activity; iron ion binding; oxidoreductase activity; oxidoreductase activity, acting on single donors with incorporation of molecular oxygen, incorporation of two atoms of oxygen
CTGAAATGAT	5	0	0.0320063	-5	Down Regulated	Clcn7	Chloride channel 7	26373	Mm.270587	BC050907	17 A3.3|17 10.0 cM	Miscellaneous	chloride transport; ion transport; transport	chloride channel activity; chloride ion binding; ion channel activity; voltage-gated chloride channel activity; voltage-gated ion channel activity
ATGAAGATGA	5	0	0.0320063	-5	Down Regulated	Nt5c2	5'-nucleotidase, cytosolic II	76952	Mm.248652	BC064760	19 D2	Miscellaneous		5'-nucleotidase activity
CAAGGCAATG	5	0	0.0320063	-5	Down Regulated	Serpinb6b	Serine (or cysteine) peptidase inhibitor, clade B, member 6b	20708	Mm.36526	NM_011454	13 A3.2|13 12.3 cM	Miscellaneous		peptidase activity; serine-type endopeptidase inhibitor activity
CTCAACAGCA	5	0	0.0320063	-5	Down Regulated	Eif3s5	Eukaryotic translation initiation factor 3, subunit 5 (epsilon)	66085	Mm.182962	BC070473	7 E3	Ribosome / protein biosynthesis	protein biosynthesis	translation initiation factor activity
GCATAAATTG	5	0	0.0320063	-5	Down Regulated	Rnf166	Ring finger protein 166	68718	Mm.34356	NM_001033142	8 E1	Ribosome / protein biosynthesis		metal ion binding; nucleic acid binding; protein binding; zinc ion binding
CTGATCATCA	5	0	0.0320063	-5	Down Regulated	Ube2j1	Ubiquitin-conjugating enzyme E2, J1	56228	Mm.259095	BC024623	4 A5	Ribosome / protein biosynthesis	protein modification; ubiquitin cycle	ligase activity; ubiquitin conjugating enzyme activity; ubiquitin-protein ligase activity
GATTTGGTAG	5	0	0.0320063	-5	Down Regulated	Anp32b	Acidic nuclear phosphoprotein 32 family, member B	67628	Mm.263913	BC003489	4 B2	Signal Transduction	S phase of mitotic cell cycle	molecular function unknown; transferase activity
GCCACTTAAG	5	0	0.0320063	-5	Down Regulated	Cd79a	CD79A antigen (immunoglobulin-associated alpha)	12518	Mm.1355	BC027633	7 A3|7 5.5 cM	Signal Transduction	B cell receptor signaling pathway; cell surface receptor linked signal transduction	protein binding; transmembrane receptor activity
ATAGATTTTT	5	0	0.0320063	-5	Down Regulated	Setd6	SET domain containing 6	277360	Mm.34420	BC057617	2 H3	Signal Transduction	intracellular signaling cascade; regulation of Rho protein signal transduction	Rho guanyl-nucleotide exchange factor activity; guanyl-nucleotide exchange factor activity; protein binding
AGTACAATGA	5	0	0.0320063	-5	Down Regulated	2900010J23Rik	RIKEN cDNA 2900010J23 gene	72931	Mm.27344	BC021748	2 B	Unknown
AATACACTTG	5	0	0.0320063	-5	Down Regulated	Fam18b	Family with sequence similarity 18, member B	67510	Mm.9806	NM_026210	11 B2	Unknown
GAGTAGTGTG	5	0	0.0320063	-5	Down Regulated	Lemd2	LEM domain containing 2	224640	Mm.29689	BC026588	17 A3.3	Unknown	biological process unknown	molecular function unknown
CAGCATAAAT	11	2	0.0134815	-5.5	Down Regulated	Dip3b	Dip3 beta	216190	Mm.282985	BC048906	10 C1	Cell cycle / proliferation	cell cycle; cell proliferation; signal transduction	Rab GTPase binding; protein binding
GTTTTGTATA	11	2	0.0134815	-5.5	Down Regulated	BC031781	CDNA sequence BC031781	208768	Mm.272625	BC031781	1 H4	Unknown
CTAATATTTG	36	6	1.8537e-06	-6	Down Regulated	LOC545854	Immunoglobulin kappa chain	545854	Mm.333124	BC002035	6 C1	Immune response
CCAGGTTATT	12	2	0.00772469	-6	Down Regulated	Nola3	Nucleolar protein family A, member 3	66181	Mm.272346	BC028497	2 E4	Ribosome / protein biosynthesis	biological process unknown; rRNA processing; ribosome biogenesis	molecular function unknown
TTAGAGGTTC	6	0	0.0160671	-6	Down Regulated	Crlf3	Cytokine receptor-like factor 3	54394	Mm.272093	BC004780	11 B5|11 47.21 cM	Immune response		receptor activity
ATCTTGTGTG	6	0	0.0160671	-6	Down Regulated	Plekha2	Pleckstrin homology domain-containing, family A (phosphoinositide binding specific) member 2	83436	Mm.261122	BC010215	8 A2	Miscellaneous		lipid binding; phosphatidylinositol binding
GGCCAAAGAG	6	0	0.0160671	-6	Down Regulated	Sfrs7	Splicing factor, arginine/serine-rich 7	225027	Mm.292016	BC027391	17 E3	mRNA processing	mRNA processing; nuclear mRNA splicing, via spliceosome	RNA binding; metal ion binding; nucleic acid binding; nucleotide binding; protein binding; zinc ion binding
GGAGCAGGAA	6	0	0.0160671	-6	Down Regulated	Lsr	Lipolysis stimulated lipoprotein receptor	54135	Mm.4067	BC004672	7 B1	Transcriptional regulation	metabolism; regulation of transcription, DNA-dependent	lipid transporter activity; oxidoreductase activity; receptor activity; transcription factor activity
TGTAAATAAA	6	0	0.0160671	-6	Down Regulated	1110058L19Rik	RIKEN cDNA 1110058L19 gene	68002	Mm.250424	BC028981	1 A5	Unknown
CTGGAGGCTC	6	0	0.0160671	-6	Down Regulated	Prkcdbp	Protein kinase C, delta binding protein	109042	Mm.3124	BC009660	7 F1	Unknown		kinase activity
TTTCGTGTTG	6	0	0.0160671	-6	Down Regulated	Reep4	Receptor accessory protein 4	72549	Mm.46742	BC033929	14 D2	Unknown
GTTCAGCAAA	13	2	0.00439021	-6.5	Down Regulated	Rbm39	RNA binding motif protein 39	170791	Mm.392436	BC030493	2 H1	Transcriptional regulation	mRNA processing; nuclear mRNA splicing, via spliceosome; regulation of transcription, DNA-dependent; transcription	RNA binding; nucleic acid binding; nucleotide binding; protein binding; transcription coactivator activity
AAAATTGCTT	7	0	0.00806561	-7	Down Regulated	Dnajc19	DnaJ (Hsp40) homolog, subfamily C, member 19	67713	Mm.274266	NM_026332	3 F1	Ribosome / protein biosynthesis	protein folding; protein targeting; protein transport; transport	heat shock protein binding
GGCTGTCCTG	7	1	0.0401992	-7	Down Regulated	Ddx17	DEAD (Asp-Glu-Ala-Asp) box polypeptide 17	67040	Mm.29644	BC096036	15 E1	Cell differentiation		ATP binding; ATP-dependent helicase activity; RNA binding; helicase activity; hydrolase activity; nucleic acid binding; nucleotide binding
CAAACGACTA	7	1	0.0401992	-7	Down Regulated	Tmed9	Transmembrane emp24 protein transport domain containing 9	67511	Mm.45233	BC004691	13 B2	Cell trafficking	intracellular protein transport; transport	protein carrier activity
AATAAAATAA	7	1	0.0401992	-7	Down Regulated	Dohh	Deoxyhypusine hydroxylase/monooxygenase	102115	Mm.294975	BC002295	10 C1	Miscellaneous	hypusine biosynthesis from peptidyl-lysine	binding; deoxyhypusine monooxygenase activity; iron ion binding; metal ion binding; monooxygenase activity; oxidoreductase activity
CTTTGTTCTC	7	1	0.0401992	-7	Down Regulated	Ppp1r11	Protein phosphatase 1, regulatory (inhibitor) subunit 11	76497	Mm.46176	BC043016	17 B1|17 19.86 cM	Miscellaneous		protein phosphatase inhibitor activity
GTCCTGAGGA	7	1	0.0401992	-7	Down Regulated	Rutbc3	RUN and TBC1 domain containing 3	105835	Mm.274943	BC018197	15 E1	Miscellaneous	positive regulation of protein catabolism	protein binding; small GTPase regulator activity
AATCCTTGCC	7	1	0.0401992	-7	Down Regulated	1500032D16Rik	RIKEN cDNA 1500032D16 gene	78330	Mm.28349	BC013640	17 A3.3	Mitochondrio / oxidative phosphorylation
ACAAAACAAT	7	1	0.0401992	-7	Down Regulated	Prpf4	PRP4 pre-mRNA processing factor 4 homolog (yeast)	70052	Mm.30660	BC106089	4 C1	mRNA processing	RNA splicing; mRNA processing; nuclear mRNA splicing, via spliceosome
GTATCTTAAT	7	1	0.0401992	-7	Down Regulated	Syncrip	Synaptotagmin binding, cytoplasmic RNA interacting protein	56403	Mm.260545	BC041148	9 E3.2	mRNA processing	mRNA processing; nuclear mRNA splicing, via spliceosome	RNA binding; nucleic acid binding; nucleotide binding; poly(A) binding
GCCAATAGTG	7	1	0.0401992	-7	Down Regulated	Scye1	Small inducible cytokine subfamily E, member 1	13722	Mm.235137	BC002054	3 H2	Ribosome / protein biosynthesis	DNA topological change; protein biosynthesis	ATP binding; DNA binding; DNA topoisomerase (ATP-hydrolyzing) activity; RNA binding; cytokine activity; nucleic acid binding; tRNA binding
GAGAACACAC	7	1	0.0401992	-7	Down Regulated	Btf3l4	Basic transcription factor 3-like 4	70533	Mm.379178	BC099407	4 C7	Transcriptional regulation
TCAGAGTGAG	45	6	1.21228e-08	-7.5	Down Regulated	Igh-6	Immunoglobulin heavy chain 6 (heavy chain of IgM)	16019	Mm.342177	BC099618	12 F1-2|12 58.0 cM	Immune response	B cell receptor signaling pathway; activation of MAPK activity; antigen processing and presentation; early endosome to late endosome transport; immunoglobulin mediated immune response; positive regulation of B cell activation; positive regulation of B cell proliferation; positive regulation of endocytosis; positive regulation of peptidyl-tyrosine phosphorylation	antigen binding; protein binding; transmembrane receptor activity
TAAAGTCAAT	8	0	0.00404891	-8	Down Regulated	Muc15	Mucin 15	269328	Mm.32566	BC094506	2 E3	Unknown
TGCTCTGAGA	8	1	0.0221963	-8	Down Regulated	Lalba	Lactalbumin, alpha	16770	Mm.5074	BC006922	15 F1	Miscellaneous	lactose biosynthesis	calcium ion binding; lactose synthase activity
GAGATTACAG	8	1	0.0221963	-8	Down Regulated	Xrcc6	X-ray repair complementing defective repair in Chinese hamster cells 6	14375	Mm.288809	BC031422	15 E-F|15 47.5 cM	Response to DNA damage	DNA recombination; DNA repair; double-strand break repair; double-strand break repair via nonhomologous end joining; response to DNA damage stimulus	ATP binding; ATP-dependent DNA helicase activity; DNA binding; helicase activity; hydrolase activity; nucleotide binding
GAGGTCCTAG	8	1	0.0221963	-8	Down Regulated	Ralgds	Ral guanine nucleotide dissociation stimulator	19730	Mm.5236	BC027225	2 A3	Signal Transduction	regulation of small GTPase mediated signal transduction; signal transduction; small GTPase mediated signal transduction; transport	binding; guanyl-nucleotide exchange factor activity; lipid binding; protein binding
CATTGGATAC	8	1	0.0221963	-8	Down Regulated	Hira	Histone cell cycle regulation defective homolog A (S. cerevisiae)	15260	Mm.15694	NM_010435	16 A-B1|16 12.0 cM	Transcriptional regulation	gastrulation; regulation of transcription; regulation of transcription, DNA-dependent; transcription	protein binding; transcription regulator activity
TTGTACAACA	8	1	0.0221963	-8	Down Regulated	0610016J10Rik	RIKEN cDNA 0610016J10 gene	76890	Mm.311874	BC013819	17 E2	Unknown
GACAGGGTAT	8	1	0.0221963	-8	Down Regulated	A230106M15Rik	RIKEN cDNA A230106M15 gene	231717	Mm.12654	BC095929	5 F	Unknown
CTAGGTGGTG	53	6	1.17828e-10	-8.83333	Down Regulated	Glycam1	Glycosylation dependent cell adhesion molecule 1	14663	Mm.219621	NM_008134	15 F3|15 63.0 cM	Cell adhesion / migration	cell adhesion	protein binding
TGTTCTATGG	9	0	0.00203254	-9	Down Regulated	Laptm5	Lysosomal-associated protein transmembrane 5	16792	Mm.271868	U29539	4 D2.3	Cell trafficking
GTGTTTTGCT	9	0	0.00203254	-9	Down Regulated	AI451557	Expressed sequence AI451557	102084	Mm.334720	NM_001033207	8 C5	Unknown
AACTACAGCT	9	1	0.0121547	-9	Down Regulated	Serinc3	Serine incorporator 3	26943	Mm.218473	BC011295	2 H3	Apoptosis	induction of apoptosis
AAAGATTATG	9	1	0.0121547	-9	Down Regulated	Snx1	Sorting nexin 1	56440	Mm.271891	BC066189	9	Cell trafficking	intracellular protein transport; intracellular signaling cascade; protein transport; transport	phosphoinositide binding; protein binding; protein transporter activity
GAGATGCCTG	9	1	0.0121547	-9	Down Regulated	Ndufa10	NADH dehydrogenase (ubiquinone) 1 alpha subcomplex 10	67273	Mm.248778	BC003439	1 D	Mitochondrio / oxidative phosphorylation	nucleobase, nucleoside, nucleotide and nucleic acid metabolism	ATP binding; NADH dehydrogenase (ubiquinone) activity; NADH dehydrogenase activity; oxidoreductase activity; phosphotransferase activity, alcohol group as acceptor
TTCTGCTTTT	9	1	0.0121547	-9	Down Regulated	Ccr7	Chemokine (C-C motif) receptor 7	12775	Mm.2932	NM_007719	11 D	Signal Transduction	G-protein coupled receptor protein signaling pathway; chemotaxis; immune response; signal transduction	C-C chemokine receptor activity; G-protein coupled receptor activity; receptor activity; rhodopsin-like receptor activity; signal transducer activity
TACTACTTTG	9	1	0.0121547	-9	Down Regulated	Srebf1	Sterol regulatory element binding factor 1	20787	Mm.278701	AF374266	11 B2	Transcriptional regulation	cholesterol metabolism; lipid metabolism; regulation of transcription; regulation of transcription, DNA-dependent; steroid metabolism; transcription	DNA binding; transcription factor activity; transcription regulator activity
GCAGCGATTC	10	1	0.00660973	-10	Down Regulated	Nme2	Expressed in non-metastatic cells 2, protein	18103	Mm.1260	BC005629	11 C	Unknown	CTP biosynthesis; GTP biosynthesis; UTP biosynthesis; nucleotide metabolism; pyrimidine ribonucleoside triphosphate biosynthesis	ATP binding; kinase activity; magnesium ion binding; metal ion binding; nucleoside diphosphate kinase activity; nucleotide binding; protein binding; transferase activity
CAATAAAACA	11	1	0.00357314	-11	Down Regulated	Sar1b	SAR1 gene homolog B (S. cerevisiae)	66397	Mm.196592	BC082550	11 B1.3	Signal Transduction	ER to Golgi vesicle-mediated transport; intracellular protein transport; protein transport; small GTPase mediated signal transduction; transport	GTP binding; magnesium ion binding; metal ion binding; nucleotide binding
GACTCTATAT	15	0	3.25271e-05	-15	Down Regulated	Csn2	Casein beta	12991	Mm.268737	BC013332	5 E1|5 44.91 cM	Cell trafficking	transport	transporter activity

## Sheet: ERBB2_LGD1069
Tag	Control	Treated	p-value	Fold Change	Regulation	Gene	Description	Entrez Gene	UniGene ID	Accession	Cytogenetic Position	Go cluster	GO - Biological Process	GO - Molecular Function
AGACCCTGTC	0	44	7.14984e-14	44	Up Regulated	Pnpla3	Patatin-like phospholipase domain containing 3	116939	Mm.415865	BC011114	6	Lipid metabolism / fatty acid metabolism	biological process unknown; lipid catabolism; triacylglycerol biosynthesis; triacylglycerol catabolism	acyltransferase activity; catalytic activity; hydrolase activity; molecular function unknown; phospholipase A2 activity; transferase activity; triacylglycerol lipase activity
TATGAGATAG	1	15	0.000296541	15	Up Regulated	Timm9	Translocase of inner mitochondrial membrane 9 homolog (yeast)	30056	Mm.389103	BC058093	1 B	Mitochondrio / oxidative phosphorilation
AGCCCTCGGA	0	12	0.000260789	12	Up Regulated	Acads	Acyl-Coenzyme A dehydrogenase, short chain	11409	Mm.312536	BC012656	18 C	Lipid metabolism / fatty acid metabolism	electron transport; fatty acid metabolism; lipid metabolism; metabolism	FAD binding; acyl-CoA dehydrogenase activity; butyryl-CoA dehydrogenase activity; oxidoreductase activity
ACCGGGCTGG	1	12	0.0019473	12	Up Regulated	Elovl6	ELOVL family member 6, elongation of long chain fatty acids (yeast)	170439	Mm.3925	BC051214	3 F1-F2|3 43.6 cM	Lipid metabolism / fatty acid metabolism	fatty acid elongation	transferase activity, transferring groups other than amino-acyl groups
TGACAGAAGA	0	10	0.00103262	10	Up Regulated	Tnnc2	Troponin C2, fast	21925	Mm.297105	BC098506	7 F3|7 61.0 cM	Cytoskeleton organization	regulation of muscle contraction	calcium ion binding; structural constituent of cytoskeleton
CCCTGCCTTA	1	9	0.0122765	9	Up Regulated	Ckm	Creatine kinase, muscle	12715	Mm.297482	BC092381	14 D3	Miscellaneous	phosphocreatine biosynthesis; phosphocreatine metabolism	creatine kinase activity; kinase activity; transferase activity; transferase activity, transferring phosphorus-containing groups
TCTCTCAGTC	0	9	0.00205479	9	Up Regulated	Anxa5	Annexin A5	11747	Mm.238973	BC046616	10 D3	Signal transduction	blood coagulation; negative regulation of coagulation	calcium ion binding; calcium-dependent phospholipid binding
ATCAACACCG	1	9	0.0122765	9	Up Regulated	Gnas	GNAS (guanine nucleotide binding protein, alpha stimulating) complex locus	14683	Mm.212991	BC010826	16 B3	Signal transduction	G-protein coupled receptor protein signaling pathway; G-protein signaling, adenylate cyclase activating pathway; energy reserve metabolism; response to drug; signal transduction	GTP binding; GTPase activity; guanyl nucleotide binding; nucleotide binding; signal transducer activity
CAGTTGAAGG	1	8	0.0223947	8	Up Regulated	Prkag2	Protein kinase, AMP-activated, gamma 2 non-catalytic subunit	108099	Mm.198138	BC005779	1 H3	Lipid metabolism / fatty acid metabolism	cholesterol biosynthesis; fatty acid biosynthesis; lipid biosynthesis; response to stress	AMP-activated protein kinase activity; kinase activity
GCTGACACGC	1	8	0.0223947	8	Up Regulated	Mosc2	MOCO sulphurase C-terminal domain containing 2	67247	Mm.180182	BC096048	1 B	Mitochondrio / oxidative phosphorilation
GTCAGGTCAC	1	8	0.0223947	8	Up Regulated	Slc25a1	Solute carrier family 25 (mitochondrial carrier, citrate transporter), member 1	13358	Mm.26412	NM_019710	X F3	Mitochondrio / oxidative phosphorilation	transport	binding; carrier activity; transporter activity
TAAAAACATA	1	8	0.0223947	8	Up Regulated	Ucp3	Uncoupling protein 3 (mitochondrial, proton carrier)	22229	Mm.261024	AF206329	4 B-C2	Mitochondrio / oxidative phosphorilation	fatty acid metabolism; mitochondrial transport; response to superoxide; transport	binding; oxidative phosphorylation uncoupler activity; transporter activity
AGGAGAAAAG	1	8	0.0223947	8	Up Regulated	Ecsit	ECSIT homolog (Drosophila)	26940	Mm.20388	U48388	8 E1|8 67.0 cM	Transcriptional regulation	BMP signaling pathway; mesoderm formation; regulation of transcription from RNA polymerase II promoter; transmembrane receptor protein serine/threonine kinase signaling pathway	RNA polymerase II transcription factor activity; protein binding; signal transducer activity; transcription factor activity
TATTTTGCAC	1	8	0.0223947	8	Up Regulated	2310056P07Rik	RIKEN cDNA 2310056P07 gene	70186	Mm.347362	BC045199	9 F1	Unknown
GAAGAATAAT	1	7	0.0405153	7	Up Regulated	Pkp4	Plakophilin 4	227937	Mm.331007	NM_025523	3 D	Cell adhesion / migration	cell adhesion	binding; protein binding; structural molecule activity
AAATAAACTG	1	7	0.0405153	7	Up Regulated	Tsc2	Tuberous sclerosis 2	22084	Mm.241656	NM_172778	X A1.2|X 5.2 cM	Cell cycle / proliferation	cell cycle; negative regulation of progression through cell cycle; regulation of insulin receptor signaling pathway	GTPase activator activity; binding; receptor binding
TCCTGAGATC	0	7	0.00813618	7	Up Regulated	C030006K11Rik	RIKEN cDNA C030006K11 gene	223665	Mm.2785	BC028874	1 E2	Miscellaneous		carboxypeptidase activity; metallopeptidase activity; peptidase activity
TTGAGCTCAT	0	7	0.00813618	7	Up Regulated	Coq5	Coenzyme Q5 homolog, methyltransferase (yeast)	52064	Mm.66	BC009100	X D|X 39.0 cM	Miscellaneous	coenzyme biosynthesis; ubiquinone biosynthesis	S-adenosylmethionine-dependent methyltransferase activity; methyltransferase activity; transferase activity
GAACCTCTCC	1	7	0.0405153	7	Up Regulated	Mgat3	Mannoside acetylglucosaminyltransferase 3	17309	Mm.151940	BC061233	11 D	Miscellaneous	protein amino acid N-linked glycosylation	beta-1,4-mannosylglycoprotein 4-beta-N-acetylglucosaminyltransferase activity; transferase activity; transferase activity, transferring glycosyl groups
ACTGGCTGGG	1	7	0.0405153	7	Up Regulated	Ppm1a	Protein phosphatase 1A, magnesium dependent, alpha isoform	19042	Mm.318	BC055712	12 F1	Miscellaneous	protein amino acid dephosphorylation	catalytic activity; hydrolase activity; magnesium ion binding; manganese ion binding; metal ion binding; phosphoprotein phosphatase activity; protein serine/threonine phosphatase activity
GTACCCTGTG	0	7	0.00813618	7	Up Regulated	B430110G05Rik	RIKEN cDNA B430110G05 gene	229517	Mm.28585	BC053378	7 E3	Mitochondrio / oxidative phosphorilation	transport	binding; transporter activity
CATCTTTAAA	1	7	0.0405153	7	Up Regulated	Hbld2	HESB like domain containing 2	69046	Mm.27711	BC006041	2 F3	Mitochondrio / oxidative phosphorilation		iron ion binding; iron-sulfur cluster binding; metal ion binding; molecular function unknown
GTTATTTTGG	0	7	0.00813618	7	Up Regulated	Lsm5	LSM5 homolog, U6 small nuclear RNA associated (S. cerevisiae)	66373	Mm.4292	BC003316	15 B3.1	Mitochondrio / oxidative phosphorilation	mRNA catabolism; mRNA metabolism; mRNA processing; nuclear mRNA splicing, via spliceosome	RNA binding; protein binding; protein heterodimerization activity
CTACAAAAAG	1	7	0.0405153	7	Up Regulated	Mtch2	Mitochondrial carrier homolog 2 (C. elegans)	56428	Mm.38231	BC031533	6 E3	Mitochondrio / oxidative phosphorilation	transport	binding
AAGGAGTTTG	1	7	0.0405153	7	Up Regulated	Ndufb7	NADH dehydrogenase (ubiquinone) 1 beta subcomplex, 7	66916	Mm.18628	BC010262	5 A3|5 2.0 cM	Mitochondrio / oxidative phosphorilation	electron transport	NADH dehydrogenase (ubiquinone) activity; NADH dehydrogenase activity; oxidoreductase activity
ACCAAGTGTA	1	7	0.0405153	7	Up Regulated	Ndufs8	NADH dehydrogenase (ubiquinone) Fe-S protein 8	225887	Mm.12677	BC010700	2 A1	Mitochondrio / oxidative phosphorilation		4 iron, 4 sulfur cluster binding; iron ion binding; iron-sulfur cluster binding; metal ion binding; oxidoreductase activity
ACTTCTTCAG	1	7	0.0405153	7	Up Regulated	Iars2	Isoleucine-tRNA synthetase 2, mitochondrial	381314	Mm.1845	BC055030	19 A|19 0.0 cM	Ribosome / protein biosynthesis	isoleucyl-tRNA aminoacylation; protein biosynthesis; tRNA aminoacylation for protein translation	ATP binding; aminoacyl-tRNA ligase activity; isoleucine-tRNA ligase activity; ligase activity; nucleotide binding; zinc ion binding
CACAGAACCA	0	7	0.00813618	7	Up Regulated	0610031J06Rik	RIKEN cDNA 0610031J06 gene	56700	Mm.207767	BC024370	12 C3	Unknown
GACTGGAGAC	0	7	0.00813618	7	Up Regulated	1200015F23Rik	RIKEN cDNA 1200015F23 gene	67809	Mm.1620	BC003716	3 B|3 19.2 cM	Unknown		binding
TGCCTGAGTC	1	7	0.0405153	7	Up Regulated	1700037H04Rik	RIKEN cDNA 1700037H04 gene	67326	Mm.25642	BC048459	6 C1	Unknown
CCTGCAGCAG	0	7	0.00813618	7	Up Regulated	2900073H19Rik	RIKEN cDNA 2900073H19 gene	68205	Mm.260538	BC061115	5 B2	Unknown
CTCGAGAAAC	1	7	0.0405153	7	Up Regulated	Chchd6	Coiled-coil-helix-coiled-coil-helix domain containing 6	66098	Mm.291442	NM_009242	11 B1|11 29.9 cM	Unknown	biological process unknown	molecular function unknown
TGAAAAAATA	0	7	0.00813618	7	Up Regulated	Tmem86a	Transmembrane protein 86A	67893	Mm.275191	BC003862	14 E5|14 67.0 cM	Unknown
TTCTGACAGC	0	7	0.00813618	7	Up Regulated	Acad11	Acyl-Coenzyme A dehydrogenase family, member 11	102632	Mm.256926	BC013636	12 C2|12 30.0 cM	Unknown	electron transport; metabolism	FAD binding; acyl-CoA dehydrogenase activity; transferase activity
AGAGGCACTT	4	24	0.00011556	6	Up Regulated	Acss2	Acyl-CoA synthetase short-chain family member 2	60525	Mm.282039	BC056378	11 D	Carbohydrate metabolism	acetyl-CoA biosynthesis; metabolism	AMP binding; acetate-CoA ligase activity; catalytic activity; ligase activity
TTGTTTGTAA	3	18	0.000929198	6	Up Regulated	Qk	Quaking	19317	Mm.292510	BC003828	5 G2|5 82.0 cM	Cell differentiation	axon ensheathment; cell differentiation; development; long-chain fatty acid biosynthesis; mRNA export from nucleus; mRNA processing; muscle cell differentiation; myelination; nuclear mRNA splicing, via spliceosome; regulation of protein biosynthesis; regulation of translation; spermatogenesis; transport; vasculogenesis	RNA binding; nucleic acid binding
GTTTTCCCCT	0	6	0.01619	6	Up Regulated	Fabp3	Fatty acid binding protein 3, muscle and heart	14077	Mm.29170	BC010776	2 A3	Lipid metabolism / fatty acid metabolism	phosphatidylcholine biosynthesis; transport	binding; lipid binding
CTTGATTCCT	0	6	0.01619	6	Up Regulated	6530401D17Rik	RIKEN cDNA 6530401D17 gene	76219	Mm.307620	NM_009949	4 C7|4 54.4 cM	Miscellaneous
TAAATTCACA	0	6	0.01619	6	Up Regulated	Tomm70a	Translocase of outer mitochondrial membrane 70 homolog A (yeast)	28185	Mm.41933	AF513714	13 A1	Mitochondrio / oxidative phosphorilation		binding; protein binding; receptor activity
ACACACAAGA	3	18	0.000929198	6	Up Regulated	Letm1	Leucine zipper-EF-hand containing transmembrane protein 1	56384	Mm.28108	BC024580	15 B2	Mitochondrio / oxidative phosphorilation		calcium ion binding
GCACTCCTGT	0	6	0.01619	6	Up Regulated	Hectd3	HECT domain containing 3	76608	Mm.277413	BC057025	5 G2	Ribosome / protein biosynthesis	protein modification; regulation of mitotic metaphase/anaphase transition; ubiquitin cycle	ligase activity; protein binding; ubiquitin-protein ligase activity
GGCCCAAGGC	0	6	0.01619	6	Up Regulated	4930570C03Rik	RIKEN cDNA 4930570C03 gene	67739	Mm.393282	NM_021881	17 A1|17 5.9 cM	Unknown
GAAAGCTCAA	0	6	0.01619	6	Up Regulated	9130401M01Rik	RIKEN cDNA 9130401M01 gene	75758	Mm.35389	BC092213	6 B2.3|6 23.0 cM	Unknown		binding; transferase activity
AGCTGTACAG	0	6	0.01619	6	Up Regulated	Ptcd1	Pentatricopeptide repeat domain 1	71799	Mm.142729	BC018286	X F5|X 72.5 cM	Unknown
GGACAGCACA	2	11	0.0136333	5.5	Up Regulated	Pcx	Pyruvate carboxylase	18563	Mm.589	NM_008155	7 B1|7 11.0 cM	Carbohydrate metabolism	gluconeogenesis; lipid biosynthesis; metabolism	ATP binding; biotin binding; catalytic activity; ligase activity; manganese ion binding; nucleotide binding; pyruvate carboxylase activity
ACAACTTCCT	2	11	0.0136333	5.5	Up Regulated	Gm2a	GM2 ganglioside activator protein	14667	Mm.229291	BC037087	16 B1|16 10.65 cM	Lipid metabolism / fatty acid metabolism	ganglioside catabolism; learning and/or memory; lipid metabolism; neurophysiological process; oligosaccharide catabolism; regulation of balance; sequestering of lipid; sphingolipid metabolism	beta-N-acetylhexosaminidase activity; enzyme activator activity
GGCACTGCGG	2	11	0.0136333	5.5	Up Regulated	Ndufa11	NADH dehydrogenase (ubiquinone) 1 alpha subcomplex 11	69875	Mm.29264	BC019445	2 H2	Mitochondrio / oxidative phosphorilation	protein transport	NADH dehydrogenase (ubiquinone) activity; NADH dehydrogenase activity; oxidoreductase activity; protein transporter activity
TAGCTGGAAG	3	16	0.00277122	5.33333	Up Regulated	Cpt2	Carnitine palmitoyltransferase 2	12896	Mm.1605	BC055739	19 D2|19 20.0 cM	Lipid metabolism / fatty acid metabolism	fatty acid metabolism; lipid metabolism; transport	acyltransferase activity; carnitine O-palmitoyltransferase activity; transferase activity
GTGATGCTAA	2	10	0.0235485	5	Up Regulated	Mylpf	Myosin light chain, phosphorylatable, fast skeletal muscle	17907	Mm.29182	BC004754	7 F3-F4	Cytoskeleton organization	cytoskeleton organization and biogenesis	calcium ion binding; motor activity
GTGGCTGACC	0	5	0.0322161	5	Up Regulated	Acox1	Acyl-Coenzyme A oxidase 1, palmitoyl	11430	Mm.86373	NM_177157	2 E5	Lipid metabolism / fatty acid metabolism	electron transport; fatty acid beta-oxidation; fatty acid metabolism; lipid metabolism; metabolism; spermatogenesis	FAD binding; acyl-CoA dehydrogenase activity; acyl-CoA oxidase activity; oxidoreductase activity
ACTGTTAGGG	0	5	0.0322161	5	Up Regulated	Cmbl	Carboxymethylenebutenolidase-like (Pseudomonas)	69574	Mm.270283	BC048352	3 F1	Miscellaneous	aromatic compound catabolism	catalytic activity; hydrolase activity; serine esterase activity
GATACACTTT	0	5	0.0322161	5	Up Regulated	Zcd1	Zinc finger, CDGSH-type domain 1	52637	Mm.263514	NM_181728	5 E2|5 53.0 cM	Mitochondrio / oxidative phosphorilation		metal ion binding; zinc ion binding
GGCCAGGGAT	0	5	0.0322161	5	Up Regulated	Cox11	COX11 homolog, cytochrome c oxidase assembly protein (yeast)	69802	Mm.9257	BC003288	10 C1|10 46.0 cM	Mitochondrio / oxidative phosphorilation	biological process unknown	copper ion binding; molecular function unknown
TAGACGTACT	0	5	0.0322161	5	Up Regulated	Got2	Glutamate oxaloacetate transaminase 2, mitochondrial	14719	Mm.29683	BC034787	8 C3	Mitochondrio / oxidative phosphorilation	amino acid metabolism; biosynthesis	aspartate transaminase activity; catalytic activity; transaminase activity; transferase activity; transferase activity, transferring nitrogenous groups
GAGATTACAG	0	5	0.0322161	5	Up Regulated	Xrcc6	X-ray repair complementing defective repair in Chinese hamster cells 6	14375	Mm.158662	BC012650	5 G2|5 75.0 cM	Response to DNA damage	DNA recombination; DNA repair; double-strand break repair; double-strand break repair via nonhomologous end joining; response to DNA damage stimulus	ATP binding; ATP-dependent DNA helicase activity; DNA binding; helicase activity; hydrolase activity; nucleotide binding
CCCCAGGAGA	0	5	0.0322161	5	Up Regulated	Cabc1	Chaperone, ABC1 activity of bc1 complex like (S. pombe)	67426	Mm.272197	BC057965	6 D1	Ribosome / protein biosynthesis	protein folding
AACTGCAGAG	0	5	0.0322161	5	Up Regulated	Mkrn2	Makorin, ring finger protein, 2	67027	Mm.18344	BC030169	11 D	Ribosome / protein biosynthesis	biological process unknown	metal ion binding; molecular function unknown; nucleic acid binding; protein binding; zinc ion binding
GGGATCCAGG	2	10	0.0235485	5	Up Regulated	Mrpl24	Mitochondrial ribosomal protein L24	67707	Mm.1949	BC034414	10 41.1 cM	Ribosome / protein biosynthesis	protein biosynthesis	structural constituent of ribosome
TGAATTACAA	2	10	0.0235485	5	Up Regulated	Gpr4	G protein-coupled receptor 4	319197	Mm.331142	BC052403	1 H5	Signal transduction	G-protein coupled receptor protein signaling pathway; signal transduction	G-protein coupled receptor activity; G-protein coupled receptor activity, unknown ligand; receptor activity; rhodopsin-like receptor activity; signal transducer activity
GGCAGATGGA	0	5	0.0322161	5	Up Regulated	Pthr1	Parathyroid hormone receptor 1	19228	Mm.197536	AY320031	6 F3	Signal transduction	G-protein coupled receptor protein signaling pathway; G-protein signaling, adenylate cyclase activating pathway; G-protein signaling, coupled to IP3 second messenger (phospholipase C activating); bone mineralization; bone resorption; calcium ion homeostasis; cell maturation; chondrocyte differentiation; negative regulation of cell proliferation; ossification; osteoblast development; positive regu…	G-protein coupled receptor activity; parathyroid hormone receptor activity; receptor activity; signal transducer activity
GATGGCACTT	0	5	0.0322161	5	Up Regulated	Foxj3	Forkhead box J3	230700	Mm.44218	BC061084	2 H3	Transcriptional regulation	regulation of transcription, DNA-dependent; transcription	DNA binding; sequence-specific DNA binding; transcription factor activity
CAAACTTGAA	0	5	0.0322161	5	Up Regulated	Klf10	Kruppel-like factor 10	21847	Mm.135984	BC099398	7 A3	Transcriptional regulation	bone mineralization; positive regulation of osteoclast differentiation; regulation of transcription; regulation of transcription, DNA-dependent; transcription	DNA binding; metal ion binding; nucleic acid binding; zinc ion binding
CGGATAACCA	0	5	0.0322161	5	Up Regulated	Pa2g4	Proliferation-associated 2G4	18813	Mm.42126	BC010256	10 C1	Transcriptional regulation	negative regulation of transcription, DNA-dependent; proteolysis; rRNA processing; regulation of protein biosynthesis; regulation of transcription, DNA-dependent; regulation of translation; transcription	DNA binding; RNA binding; cobalt ion binding; hydrolase activity; methionyl aminopeptidase activity; protein binding; transcription factor activity
TGCCCTCGCC	0	5	0.0322161	5	Up Regulated	0610010K14Rik	RIKEN cDNA 0610010K14 gene	104457	Mm.390817	NM_054088	15 E3	Unknown		DNA binding
TTGGGTATAA	0	5	0.0322161	5	Up Regulated	1110059P08Rik	RIKEN cDNA 1110059P08 gene	66201	Mm.1716	BC024390	2 H3	Unknown
AGGAATGTGA	0	5	0.0322161	5	Up Regulated	BC022593	CDNA sequence BC022593	330189	Mm.260042	BC092006	15 E2	Unknown
GAAGCCAGGG	0	5	0.0322161	5	Up Regulated	Drg2	Developmentally regulated GTP binding protein 2	13495	Mm.27816	NM_010422	13 D1|13 46.0 cM	Unknown	biological process unknown	GTP binding; molecular function unknown; nucleotide binding
GCTCTCCAGC	5	25	0.000214225	5	Up Regulated	Gpsn2	Glycoprotein, synaptic 2	106529	Mm.7884	BC018547	13 A3.1	Unknown
GGAACAGAAA	0	5	0.0322161	5	Up Regulated	Nucb1	Nucleobindin 1	18220	Mm.362118	BC082566	1 C2-C3	Unknown		DNA binding; calcium ion binding
AGAGTGATTT	0	5	0.0322161	5	Up Regulated	Prr13	Proline rich 13	66151	Mm.10474	BC054388	15 A1	Unknown
TCCGTTTTGT	0	5	0.0322161	5	Up Regulated	Psmc3ip	Proteasome (prosome, macropain) 26S subunit, ATPase 3, interacting protein	19183	Mm.140380	BC025918	11 D|11 58.0 cM	Unknown
AATGGCTAGC	5	24	0.000360355	4.8	Up Regulated	Cycs	Cytochrome c, somatic	13063	Mm.336625	AB085694	1 B|1 16.5 cM	Apoptosis	caspase activation via cytochrome c; electron transport; positive regulation of apoptosis; transport	electron carrier activity; heme binding; iron ion binding; metal ion binding
ATGGGCAGGC	3	14	0.00802643	4.66667	Up Regulated	Pmvk	Phosphomevalonate kinase	68603	Mm.330731	BC016492	2 H1|2 89.0 cM	Lipid metabolism / fatty acid metabolism	cholesterol biosynthesis; lipid biosynthesis; steroid biosynthesis; sterol biosynthesis	kinase activity; phosphomevalonate kinase activity; transferase activity
CTTATTCCAG	5	23	0.000602672	4.6	Up Regulated	Phlda3	Pleckstrin homology-like domain, family A, member 3	27280	Mm.29196	BC005620	15 D3	Unknown
GAGCCTTCGG	4	18	0.00281097	4.5	Up Regulated	Pygl	Liver glycogen phosphorylase	110095	Mm.140568	BC028517	3 G3	Carbohydrate metabolism	carbohydrate metabolism; glycogen metabolism	catalytic activity; glycogen phosphorylase activity; nucleotide binding; phosphorylase activity; pyridoxal phosphate binding; transferase activity; transferase activity, transferring glycosyl groups
CCCAATGGCC	2	9	0.0402432	4.5	Up Regulated	Col6a2	Procollagen, type VI, alpha 2	12834	Mm.259673	BC082588	11 C	Cell adhesion / migration	cell adhesion; phosphate transport	extracellular matrix structural constituent; extracellular matrix structural constituent conferring tensile strength; protein binding; structural molecule activity
GCTGTTCAAA	2	9	0.0402432	4.5	Up Regulated	Ube1c	Ubiquitin-activating enzyme E1C	22200	Mm.215667	BC024385	1 C1	Cell cycle / proliferation	cell cycle; endomitotic cell cycle; mitotic cell cycle; protein modification; regulation of progression through cell cycle; ubiquitin cycle	ATP binding; NEDD8 activating enzyme activity; catalytic activity; ligase activity; nucleotide binding; ubiquitin activating enzyme activity
TCTAGATTAG	2	9	0.0402432	4.5	Up Regulated	Gnpat	Glyceronephosphate O-acyltransferase	14712	Mm.30435	BC052449	17 A3.3|17 10.3 cM	Lipid metabolism / fatty acid metabolism	cellular lipid metabolism; ether lipid biosynthesis; membrane organization and biogenesis; metabolism	acyltransferase activity; catalytic activity; glycerone-phosphate O-acyltransferase activity; protein binding; transferase activity
TTGTGTGACC	2	9	0.0402432	4.5	Up Regulated	8430408G22Rik	RIKEN cDNA 8430408G22 gene	213393	Mm.352239	BC019984	8 C3|8 43.5 cM	Mitochondrio / oxidative phosphorilation
ATAGCAGCAC	2	9	0.0402432	4.5	Up Regulated	Cox5b	Cytochrome c oxidase, subunit Vb	12859	Mm.3158	BC091747	9 B	Mitochondrio / oxidative phosphorilation	electron transport	cytochrome-c oxidase activity; metal ion binding; oxidoreductase activity; zinc ion binding
ACCTTTTCTT	4	17	0.00467369	4.25	Up Regulated	Ap3s1	Adaptor-related protein complex 3, sigma 1 subunit	11777	Mm.275831	BC043026	7 F4	Cell trafficking	intracellular protein transport; protein transport; transport; vesicle-mediated transport
GCCAGACCTG	5	21	0.00165397	4.2	Up Regulated	Brp44	Brain protein 44	70456	Mm.245724	BC028901	18 E2|18 45.0 cM	Mitochondrio / oxidative phosphorilation		molecular function unknown
CTGAAGGCAA	4	16	0.00770635	4	Up Regulated	Gchfr	GTP cyclohydrolase I feedback regulator	320415	Mm.33649	BC015283	5 A3	Miscellaneous		hydrolase activity
CTGCATTAAG	3	12	0.0224272	4	Up Regulated	Auh	AU RNA binding protein/enoyl-coenzyme A hydratase	11992	Mm.148155	BC003287	9 E3.1|9 48.0 cM	RNA metabolism	branched chain family amino acid catabolism; mRNA catabolism, deadenylylation-dependent decay; metabolism	RNA binding; catalytic activity; enoyl-CoA hydratase activity; lyase activity; methylglutaconyl-CoA hydratase activity
TTTGCTTTAA	37	146	2.22045e-16	3.94595	Up Regulated	Acly	ATP citrate lyase	104112	Mm.195625	BC018324	1 H2	Lipid metabolism / fatty acid metabolism	acetyl-CoA biosynthesis; lipid biosynthesis; metabolism	ATP binding; ATP citrate synthase activity; catalytic activity; lyase activity; magnesium ion binding; metal ion binding; nucleotide binding; protein binding; transferase activity
TTTGACAATG	32	119	5.53335e-13	3.71875	Up Regulated	C4b	Complement component 4B (Childo blood group)	12268	Mm.280038	BC021916	3 E-F	Immune response	complement activation; immunoglobulin mediated immune response; inflammatory response	endopeptidase inhibitor activity
GCTTGTGACG	3	11	0.0368865	3.66667	Up Regulated	Taldo1	Transaldolase 1	21351	Mm.426531	XR_002682	1 G-G|1 70.0 cM	Carbohydrate metabolism	carbohydrate metabolism; metabolism; pentose-phosphate shunt	transaldolase activity; transferase activity
TACTACTTTG	8	29	0.00052929	3.625	Up Regulated	Srebf1	Sterol regulatory element binding factor 1	20787	Mm.34302	BC068120	4 D3	Transcriptional regulation	cholesterol metabolism; lipid metabolism; regulation of transcription; regulation of transcription, DNA-dependent; steroid metabolism; transcription	DNA binding; transcription factor activity; transcription regulator activity
GGATGCTGGG	43	151	3.10862e-15	3.51163	Up Regulated	Tkt	Transketolase	21881	Mm.27166	BC021619	2 A2	Cell cycle / proliferation	regulation of growth	calcium ion binding; metal ion binding; transferase activity; transketolase activity
CCTGATGTGC	4	14	0.0203682	3.5	Up Regulated	Ndufa3	NADH dehydrogenase (ubiquinone) 1 alpha subcomplex, 3	66091	Mm.291463	BC005585	5 B1	Mitochondrio / oxidative phosphorilation		NADH dehydrogenase (ubiquinone) activity; NADH dehydrogenase activity; oxidoreductase activity
GGCCAGCAAG	5	17	0.0113795	3.4	Up Regulated	1300001I01Rik	RIKEN cDNA 1300001I01 gene	74148	Mm.20273	BC026994	2 B	Unknown	metabolism	binding; oxidoreductase activity; translation initiation factor activity
AATTAGTTGT	8	25	0.00322704	3.125	Up Regulated	Atp5j	ATP synthase, H+ transporting, mitochondrial F0 complex, subunit F	11957	Mm.196110	BC043020	11 A4|11 16.0 cM	Mitochondrio / oxidative phosphorilation	ATP synthesis coupled proton transport; ion transport; proton transport; transport	hydrogen ion transporter activity; hydrogen-transporting ATP synthase activity, rotational mechanism; hydrogen-transporting ATPase activity, rotational mechanism
CCTACTAACC	17	51	3.5139e-05	3	Up Regulated	Aldoa	Aldolase 1, A isoform	11674	Mm.290692	BC055336	14 B1	Carbohydrate metabolism	glycolysis; metabolism	catalytic activity; fructose-bisphosphate aldolase activity; lyase activity
CAGGCCACAC	33	99	6.99962e-09	3	Up Regulated	Atp5b	ATP synthase, H+ transporting mitochondrial F1 complex, beta subunit	11947	Mm.236443	BC046513	11 E2|11 72.0 cM	Mitochondrio / oxidative phosphorilation	ATP biosynthesis; ATP synthesis coupled proton transport; ion transport; proton transport; transport	ATP binding; hydrogen ion transporter activity; hydrogen-exporting ATPase activity, phosphorylative mechanism; hydrogen-transporting ATP synthase activity, rotational mechanism; hydrogen-transporting ATPase activity, rotational mechanism; hydrolase activity; hydrolase activity, acting on acid anhydrides, catalyzing transmembrane movement of substances; metal ion binding; nucleoside-triphosphatase…
GTACAATACA	6	18	0.0156853	3	Up Regulated	1110008F13Rik	RIKEN cDNA 1110008F13 gene	67388	Mm.314113	AY053453	3 G3	Unknown
ATGCAGGGCC	41	119	5.22022e-10	2.90244	Up Regulated	Fasn	Fatty acid synthase	14104	Mm.292465	BC023926	2 E5	Lipid metabolism / fatty acid metabolism	biosynthesis; fatty acid biosynthesis; lipid biosynthesis; metabolism	3-hydroxypalmitoyl-[acyl-carrier protein] dehydratase activity; 3-oxoacyl-[acyl-carrier protein] reductase activity; 3-oxoacyl-[acyl-carrier protein] synthase activity; [acyl-carrier protein] S-acetyltransferase activity; [acyl-carrier protein] S-malonyltransferase activity; acyltransferase activity; catalytic activity; cofactor binding; enoyl-[acyl-carrier protein] reductase (NADPH, B-specific) …
TGGATCCTGA	38	110	2.52613e-09	2.89474	Up Regulated	Hbb-b1	Hemoglobin, beta adult major chain	15129	Mm.260938	BC079848	2 C3	Mitochondrio / oxidative phosphorilation	hemopoiesis; oxygen transport; transport	binding; heme binding; iron ion binding; metal ion binding; oxygen binding; oxygen transporter activity
AAAACCATTG	164	472	0	2.87805	Up Regulated	Scd1	Stearoyl-Coenzyme A desaturase 1	20249	Mm.390381	BC059880	11 D	Lipid metabolism / fatty acid metabolism	fatty acid biosynthesis; fatty acid desaturation; lipid biosynthesis; superoxide metabolism	copper, zinc superoxide dismutase activity; iron ion binding; metal ion binding; oxidoreductase activity; oxidoreductase activity, acting on paired donors, with oxidation of a pair of donors resulting in the reduction of molecular oxygen to two molecules of water; stearoyl-CoA 9-desaturase activity
TCCGTGCTAA	24	69	2.7937e-06	2.875	Up Regulated	Insig1	Insulin induced gene 1	231070	Mm.14526	BC055869	7 F3	Mitochondrio / oxidative phosphorilation	response to sterol depletion	protein binding
TATTAAAAAA	6	17	0.0241669	2.83333	Up Regulated	Hadhb	Hydroxyacyl-Coenzyme A dehydrogenase/3-ketoacyl-Coenzyme A thiolase/enoyl-Coenzyme A hydratase (trifunctional protein), beta subunit	231086	Mm.20313	BC011331	6 D2	Lipid metabolism / fatty acid metabolism	fatty acid beta-oxidation; fatty acid metabolism; lipid metabolism	acetyl-CoA C-acetyltransferase activity; acetyl-CoA C-acyltransferase activity; acyltransferase activity; transferase activity
CCCTTCTTCT	43	119	1.93617e-09	2.76744	Up Regulated	Hba-a1	Hemoglobin alpha, adult chain 1	15122	Mm.299693	BC053040	15 E|15 46.2 cM	Mitochondrio / oxidative phosphorilation	oxygen transport; transport	binding; heme binding; iron ion binding; metal ion binding; oxygen binding; oxygen transporter activity
ATGCAGACTT	16	44	0.000307546	2.75	Up Regulated	Cs	Citrate synthase	12974	Mm.268000	BC089335	2 A2|2 7.0 cM	Carbohydrate metabolism	main pathways of carbohydrate metabolism; tricarboxylic acid cycle	citrate (Si)-synthase activity; protein binding; transferase activity; transferase activity, transferring acyl groups, acyl groups converted into alkyl on transfer
CCCTGACTTC	8	22	0.0115647	2.75	Up Regulated	Sdha	Succinate dehydrogenase complex, subunit A, flavoprotein (Fp)	66945	Mm.3982	BC005444	8 A1.1|8 5.0 cM	Carbohydrate metabolism	electron transport; transport; tricarboxylic acid cycle	FAD binding; oxidoreductase activity; oxidoreductase activity, acting on the CH-CH group of donors; succinate dehydrogenase (ubiquinone) activity; succinate dehydrogenase activity
TACTCATTAT	23	63	1.56511e-05	2.73913	Up Regulated	Cox7b	Cytochrome c oxidase subunit VIIb	66142	Mm.2718	BC003899	1 C2	Mitochondrio / oxidative phosphorilation	electron transport	cytochrome-c oxidase activity; metal ion binding; oxidoreductase activity; zinc ion binding
GTAGAGATGG	7	19	0.0205455	2.71429	Up Regulated	Cd36	CD36 antigen	12491	Mm.333849	BC061190	10 C1	Cell adhesion / migration	cell adhesion; transport	protein binding; receptor activity
AACCTAACTA	160	428	0	2.675	Up Regulated	Thrsp	Thyroid hormone responsive SPOT14 homolog (Rattus)	21835	Mm.23739	BC021341	8 A1.1|8 1.0 cM	Lipid metabolism / fatty acid metabolism
TATGATGAAA	9	24	0.00984808	2.66667	Up Regulated	1500032L24Rik	RIKEN cDNA 1500032L24 gene	69029	Mm.301740	BC052771	3 F1	Unknown
GAGTAATACA	17	45	0.000391939	2.64706	Up Regulated	Acaa2	Acetyl-Coenzyme A acyltransferase 2 (mitochondrial 3-oxoacyl-Coenzyme A thiolase)	52538	Mm.34346	BC023408	1 E4|1 75.0 cM	Lipid metabolism / fatty acid metabolism	fatty acid metabolism; lipid metabolism	acetyl-CoA C-acyltransferase activity; acyltransferase activity; transferase activity
TCTACACATA	28	72	1.09057e-05	2.57143	Up Regulated	Brp44l	Brain protein 44-like	55951	Mm.288510	BC103767	17 A1|17 7.8 cM	Mitochondrio / oxidative phosphorilation	biological process unknown	molecular function unknown
GACAACGCCA	8	20	0.0258808	2.5	Up Regulated	Atp5c1	ATP synthase, H+ transporting, mitochondrial F1 complex, gamma polypeptide 1	11949	Mm.288567	BC027434	7 E3|7 50.0 cM	Mitochondrio / oxidative phosphorilation	ATP biosynthesis; ATP synthesis coupled proton transport; generation of precursor metabolites and energy; ion transport; proton transport; transport	hydrogen ion transporter activity; hydrogen-transporting ATP synthase activity, rotational mechanism; hydrogen-transporting ATPase activity, rotational mechanism; hydrolase activity; metal ion binding; transporter activity
AAGTATTTGT	8	20	0.0258808	2.5	Up Regulated	Etfdh	Electron transferring flavoprotein, dehydrogenase	66841	Mm.238034	BC050781	7 F2	Mitochondrio / oxidative phosphorilation	electron transport; transport	4 iron, 4 sulfur cluster binding; electron acceptor activity; electron-transferring-flavoprotein dehydrogenase activity; iron ion binding; iron-sulfur cluster binding; metal ion binding; oxidoreductase activity
CACGGGACCA	10	25	0.0123477	2.5	Up Regulated	Uqcrh	Ubiquinol-cytochrome c reductase hinge protein	66576	Mm.293626	AF303744	6 F3	Mitochondrio / oxidative phosphorilation	electron transport; mitochondrial electron transport, ubiquinol to cytochrome c; transport	oxidoreductase activity; ubiquinol-cytochrome-c reductase activity
CCTGTGTGAA	11	27	0.01038	2.45455	Up Regulated	Sdpr	Serum deprivation response	20324	Mm.232728	BC011111	3 E1	Miscellaneous		lipid binding; phosphatidylserine binding; protein binding
TTCTGGGTAG	9	22	0.0216414	2.44444	Up Regulated	Ndufb8	NADH dehydrogenase (ubiquinone) 1 beta subcomplex 8	67264	Mm.193096	BC040384	19 C3|19 43.0 cM	Mitochondrio / oxidative phosphorilation	electron transport	NADH dehydrogenase (ubiquinone) activity; NADH dehydrogenase activity; oxidoreductase activity
GGTTTTCAAG	7	17	0.0459766	2.42857	Up Regulated	Sumo1	SMT3 suppressor of mif two 3 homolog 1 (yeast)	22218	Mm.281149	BC006933	12 F2	Transcriptional regulation	DNA repair; protein modification; protein sumoylation; regulation of transcription; ubiquitin cycle	SUMO conjugating enzyme activity; protein binding; transcription factor binding; ubiquitin conjugating enzyme activity
CAGAGTCAAA	10	24	0.0180823	2.4	Up Regulated	Amy2	Amylase 2, pancreatic	11723	Mm.353	BC010766	16 C3.3	Carbohydrate metabolism	carbohydrate metabolism; metabolism	alpha-amylase activity; calcium ion binding; catalytic activity; cation binding; chloride ion binding; hydrolase activity; hydrolase activity, acting on glycosyl bonds; metal ion binding
TTGTTCTGAC	8	19	0.0381212	2.375	Up Regulated	Gpi1	Glucose phosphate isomerase 1	14751	Mm.261045	BC008595	12 C3	Carbohydrate metabolism	gluconeogenesis; glucose metabolism; glycolysis	cytokine activity; glucose-6-phosphate isomerase activity; growth factor activity; isomerase activity
CAAGCACTTT	8	19	0.0381212	2.375	Up Regulated	Mknk2	MAP kinase-interacting serine/threonine kinase 2	17347	Mm.230169	BC089015	8 D1|8 46.0 cM	Signal transduction	protein amino acid phosphorylation; protein kinase cascade; regulation of protein biosynthesis; regulation of translation; response to stress	ATP binding; kinase activity; magnesium ion binding; metal ion binding; nucleotide binding; protein binding; protein kinase activity; protein serine/threonine kinase activity; transferase activity; zinc ion binding
TTGTCAGGTA	69	160	1.91367e-09	2.31884	Up Regulated	Mod1	Malic enzyme, supernatant	17436	Mm.227983	BC026752	10 A2	Miscellaneous	NADP biosynthesis; malate metabolism; response to carbohydrate stimulus; response to hormone stimulus	ADP binding; NAD binding; NADP binding; malate dehydrogenase (decarboxylating) activity; malate dehydrogenase (oxaloacetate-decarboxylating) (NADP+) activity; malic enzyme activity; manganese ion binding; metal ion binding; oxidoreductase activity; oxidoreductase activity, acting on the CH-OH group of donors, NAD or NADP as acceptor
AAGACCTATG	38	88	9.08714e-06	2.31579	Up Regulated	Dbi	Diazepam binding inhibitor	13167	Mm.277533	BC025125	17 E2	Lipid metabolism / fatty acid metabolism	transport	acyl-CoA binding; lipid binding
TCTTTGGAAC	9	20	0.0457018	2.22222	Up Regulated	Mdh2	Malate dehydrogenase 2, NAD (mitochondrial)	17448	Mm.259227	BC058231	4 D2.1	Carbohydrate metabolism	glycolysis; malate metabolism; tricarboxylic acid cycle; tricarboxylic acid cycle intermediate metabolism	L-lactate dehydrogenase activity; L-malate dehydrogenase activity; malate dehydrogenase activity; oxidoreductase activity; protein binding
TGTCATTTAA	12	26	0.0257279	2.16667	Up Regulated	Chpt1	Choline phosphotransferase 1	212862	Mm.332931	BC042477	6	Cell cycle / proliferation	CDP-choline pathway; biological process unknown; platelet activating factor biosynthesis; regulation of cell growth	diacylglycerol binding; diacylglycerol cholinephosphotransferase activity; molecular function unknown; transferase activity
GCCTTCTCAG	13	28	0.0212992	2.15385	Up Regulated	Cyc1	Cytochrome c-1	66445	Mm.19187	BC083135	1 D	Mitochondrio / oxidative phosphorilation	electron transport; oxidative phosphorylation; transport	electron carrier activity; heme binding; iron ion binding; metal ion binding
TATCCCACGC	21	45	0.0035028	2.14286	Up Regulated	S100a11	S100 calcium binding protein A11 (calizzarin)	20195	Mm.24624	BC039639	2 A3|2 17.0 cM	Signal transduction	spermatogenesis	calcium ion binding; cytokine activity
ACTCAATTCA	17	36	0.0101077	2.11765	Up Regulated	Gpd1	Glycerol-3-phosphate dehydrogenase 1 (soluble)	14555	Mm.44227	BC021616	19 A	Carbohydrate metabolism	carbohydrate metabolism; gluconeogenesis; glycerol-3-phosphate catabolism; glycerol-3-phosphate metabolism	NAD binding; glycerol-3-phosphate dehydrogenase (NAD+) activity; oxidoreductase activity; oxidoreductase activity, acting on CH-OH group of donors; oxidoreductase activity, acting on the CH-OH group of donors, NAD or NADP as acceptor
CCTCAGCCTG	27	57	0.00119754	2.11111	Up Regulated	Ctsd	Cathepsin D	13033	Mm.268548	NM_008558	12 D1-D3|12 32.0 cM	Protease	proteolysis	aspartic-type endopeptidase activity; cathepsin D activity; hydrolase activity; pepsin A activity; peptidase activity
GTCTGGGGGG	19	40	0.00699825	2.10526	Up Regulated	Mgll	Monoglyceride lipase	23945	Mm.356689	BC054727	11 E2	Lipid metabolism / fatty acid metabolism	aromatic compound metabolism; lipid metabolism; proteolysis	acylglycerol lipase activity; aminopeptidase activity; catalytic activity; hydrolase activity; serine esterase activity
GTTAAGTTAA	11	23	0.0440168	2.09091	Up Regulated	Ndufc1	NADH dehydrogenase (ubiquinone) 1, subcomplex unknown, 1	66377	Mm.181721	BC011388	4 C7	Mitochondrio / oxidative phosphorilation		NADH dehydrogenase (ubiquinone) activity; NADH dehydrogenase activity; oxidoreductase activity
GTGGTATAAT	23	48	0.00338102	2.08696	Up Regulated	Crat	Carnitine acetyltransferase	12908	Mm.305816	AB024935	10 D3	Lipid metabolism / fatty acid metabolism	fatty acid metabolism; lipid metabolism; transport	acyltransferase activity; carnitine O-acetyltransferase activity; transferase activity
CACTGATTTA	15	31	0.0204351	2.06667	Up Regulated	Ywhab	Tyrosine 3-monooxygenase/tryptophan 5-monooxygenase activation protein, beta polypeptide	54401	Mm.276815	BC040200	10 41.4 cM	Cell cycle / proliferation	protein targeting	protein binding; protein domain specific binding
GATAATGCAC	19	39	0.00967967	2.05263	Up Regulated	Ndufs4	NADH dehydrogenase (ubiquinone) Fe-S protein 4	17993	Mm.28336	BC012522	3 E3|3 31.8 cM	Mitochondrio / oxidative phosphorilation	electron transport	NADH dehydrogenase (ubiquinone) activity; NADH dehydrogenase activity; oxidoreductase activity; oxidoreductase activity, acting on NADH or NADPH
GAGGATTCCC	13	26	0.041585	2	Up Regulated	Atp5d	ATP synthase, H+ transporting, mitochondrial F1 complex, delta subunit	66043	Mm.267377	BC007474	19 C3|19 43.0 cM	Mitochondrio / oxidative phosphorilation	ATP biosynthesis; ATP synthesis coupled proton transport; ion transport; proton transport; transport	hydrogen ion transporter activity; hydrogen-transporting ATP synthase activity, rotational mechanism; hydrogen-transporting ATPase activity, rotational mechanism; hydrolase activity; metal ion binding
TTGATTTTTT	13	26	0.041585	2	Up Regulated	Ndufa4	NADH dehydrogenase (ubiquinone) 1 alpha subcomplex, 4	17992	Mm.158231	BC031849	13 C1	Mitochondrio / oxidative phosphorilation		NADH dehydrogenase (ubiquinone) activity; NADH dehydrogenase activity; oxidoreductase activity
TGAACACTGA	17	34	0.0193454	2	Up Regulated	Tgm2	Transglutaminase 2, C polypeptide	21817	Mm.273905	BC007144	2 C1.1	Signal transduction	G-protein coupled receptor protein signaling pathway; G-protein signaling, coupled to IP3 second messenger (phospholipase C activating); peptide cross-linking; positive regulation of cell adhesion; proteolysis	GTP binding; acyltransferase activity; calcium ion binding; cysteine-type endopeptidase activity; metal ion binding; protein-glutamine gamma-glutamyltransferase activity; transferase activity
TGACTGGGAG	58	112	4.18601e-05	1.93103	Up Regulated	Ndg2	Nur77 downstream gene 2	103172	Mm.17851	BC061002	7 A1	Unknown
AGCAACATTA	14	27	0.0470978	1.92857	Up Regulated	Sorbs1	Sorbin and SH3 domain containing 1	20411	Mm.185183	BC095985	7 F2	Cell adhesion / migration	focal adhesion formation; glucose transport; insulin receptor signaling pathway; stress fiber formation; transport	insulin receptor binding; protein binding; protein kinase binding
GTTCACTTTC	49	92	0.000350806	1.87755	Up Regulated	Atp5e	ATP synthase, H+ transporting, mitochondrial F1 complex, epsilon subunit	67126	Mm.30221	BC079559	5 B1	Mitochondrio / oxidative phosphorilation	ATP biosynthesis; ATP synthesis coupled proton transport; ion transport; proton transport; transport	hydrogen ion transporter activity; hydrogen-exporting ATPase activity, phosphorylative mechanism; hydrogen-transporting ATP synthase activity, rotational mechanism; hydrogen-transporting ATPase activity, rotational mechanism; hydrolase activity; metal ion binding
TATTGGCTCT	56	102	0.000307944	1.82143	Up Regulated	Cox8a	Cytochrome c oxidase, subunit VIIIa	12868	Mm.31018	BC024341	18 E4|18 55.0 cM	Mitochondrio / oxidative phosphorilation	electron transport	cytochrome-c oxidase activity; oxidoreductase activity
GAACATCACT	24	43	0.0229209	1.79167	Up Regulated	2010107E04Rik	RIKEN cDNA 2010107E04 gene	70257	Mm.291713	BC019462	15 D3	Mitochondrio / oxidative phosphorilation	biological process unknown	molecular function unknown
TTATGAAATG	24	42	0.0301399	1.75	Up Regulated	Ndufa1	NADH dehydrogenase (ubiquinone) 1 alpha subcomplex, 1	54405	Mm.214574	BC072573	11 B4	Mitochondrio / oxidative phosphorilation		NADH dehydrogenase (ubiquinone) activity; NADH dehydrogenase activity; oxidoreductase activity
CTGTGGAATG	26	44	0.035506	1.69231	Up Regulated	Pnpla2	Patatin-like phospholipase domain containing 2	66853	Mm.278560	BC008273	10 C1	Lipid metabolism / fatty acid metabolism	lipid metabolism
CAGCTGCCTC	84	140	0.000237248	1.66667	Up Regulated	Cidec	Cell death-inducing DFFA-like effector c	14311	Mm.43778	BC003476	18 E1|18 30.0 cM	Apoptosis	apoptosis; induction of apoptosis	molecular function unknown; protein binding
CTAATAAAAG	107	168	0.000316245	1.57009	Up Regulated	Cox4i1	Cytochrome c oxidase subunit IV isoform 1	12857	Mm.4263	BC002072	2 G3|2 84.0 cM	Mitochondrio / oxidative phosphorilation	electron transport	cytochrome-c oxidase activity; oxidoreductase activity; protein binding
TCACACTTTT	92	141	0.00171064	1.53261	Up Regulated	Dgat2	Diacylglycerol O-acyltransferase 2	67800	Mm.32566	BC094506	2 E3	Lipid metabolism / fatty acid metabolism	glycerol metabolism; lipid biosynthesis; lipid metabolism; triacylglycerol biosynthesis	2-acylglycerol O-acyltransferase activity; acyltransferase activity; diacylglycerol O-acyltransferase activity; transferase activity
AGCCAAAGGA	576	856	4.8983e-13	1.48611	Up Regulated	Fabp4	Fatty acid binding protein 4, adipocyte	11770	Mm.231288	BC029248	16 B5|16 32.6 cM	Lipid metabolism / fatty acid metabolism	cholesterol homeostasis; cytokine production; negative regulation of protein kinase activity; negative regulation of transcription; positive regulation of inflammatory response; transport	binding; lipid binding; transcriptional repressor activity
TACCATCTTC	57	81	0.0477496	1.42105	Up Regulated	Sdhc	Succinate dehydrogenase complex, subunit C, integral membrane protein	66052	Mm.391032	BC003866	17 E1.2	Carbohydrate metabolism	electron transport; transport; tricarboxylic acid cycle	iron ion binding; metal ion binding; succinate dehydrogenase activity
TCAGGCTGCC	105	137	0.0481766	1.30476	Up Regulated	Fth1	Ferritin heavy chain 1	14319	Mm.1355	BC027633	7 A3|7 5.5 cM	Cell cycle / proliferation	immune response; iron ion homeostasis; iron ion transport; negative regulation of cell proliferation	binding; ferric iron binding; ferroxidase activity; iron ion binding; kinase binding; metal ion binding; oxidoreductase activity
CAAACTCTCA	231	170	0.00163534	-1.35882	Down Regulated	Sparc	Secreted acidic cysteine rich glycoprotein	20692	Mm.261050	BC024422	17 B1	Signal transduction	transmembrane receptor protein tyrosine kinase signaling pathway	calcium ion binding; copper ion binding
GATTCCGTGA	96	67	0.0195747	-1.43284	Down Regulated	Rpl37	Ribosomal protein L37	67281	Mm.274049	BC009132	3 F1|3 44.4 cM	Ribosome / protein biosynthesis	protein biosynthesis	RNA binding; metal ion binding; rRNA binding; structural constituent of ribosome; zinc ion binding
GAAACTCTAC	71	49	0.0393892	-1.44898	Down Regulated	Cdo1	Cysteine dioxygenase 1, cytosolic	12583	Mm.180189	BC043447	7 F1	Miscellaneous	L-cysteine catabolism to taurine; L-cysteine metabolism; taurine metabolism	cysteine dioxygenase activity; electron carrier activity; iron ion binding; oxidoreductase activity; oxidoreductase activity, acting on single donors with incorporation of molecular oxygen, incorporation of two atoms of oxygen
ATTCTCCAGT	87	58	0.0135854	-1.5	Down Regulated	Rpl23	Ribosomal protein L23	65019	Mm.196484	BC006912	1 E4	Ribosome / protein biosynthesis	protein biosynthesis; ribosomal protein import into nucleus	structural constituent of ribosome
TAGCTTTAAA	71	47	0.0237284	-1.51064	Down Regulated	Igfbp7	Insulin-like growth factor binding protein 7	29817	Mm.196635	BC025506	3 F1	Cell cycle / proliferation	metabolism; regulation of cell growth	growth factor binding; insulin-like growth factor binding; oxidoreductase activity
TTGGTGAAGG	68	45	0.0268143	-1.51111	Down Regulated	Tmsb4x	Thymosin, beta 4, X chromosome	19241	Mm.427321	BC004706	14 C1|14 20.0 cM	Cell adhesion / migration	cytoskeleton organization and biogenesis; regulation of cell migration	actin binding; protein binding
GAAGCAAAGA	49	31	0.0401694	-1.58065	Down Regulated	D10Bwg1364e	DNA segment, Chr 10, Brigham & Women's Genetics 1364 expressed	216169	Mm.4756	BC004744	4 C6	Lipid metabolism / fatty acid metabolism	fatty acid metabolism; lipid metabolism	catalytic activity; hydrolase activity
TTGCTGCCTT	155	98	0.000241212	-1.58163	Down Regulated	1200016E24Rik	RIKEN cDNA 1200016E24 gene	319202	Mm.256034	NM_009836	3 F1	Unknown
ATTGGGGGAG	66	41	0.0136086	-1.60976	Down Regulated	Clec2d	C-type lectin domain family 2, member d	93694	Mm.10247	BC010710	11 D	Apoptosis	cellular defense response; negative regulation of osteoclast differentiation; protection from natural killer cell mediated cytotoxicity	natural killer cell lectin-like receptor binding; protein binding; sugar binding; transmembrane receptor activity
TTTTATGTTT	67	41	0.0106666	-1.63415	Down Regulated	Rpl32	Ribosomal protein L32	19951	Mm.347512	BC004755	2 A3|2 15.5 cM	Ribosome / protein biosynthesis	protein biosynthesis	RNA binding; structural constituent of ribosome
GTTCAAGTGA	119	72	0.000505214	-1.65278	Down Regulated	Rps14	Ribosomal protein S14	20044	Mm.315189	BC002268	1 D2.3	Ribosome / protein biosynthesis	processing of 20S pre-rRNA; protein biosynthesis; ribosomal small subunit assembly and maintenance; ribosome biogenesis	RNA binding; structural constituent of ribosome
TGGGTTGTCT	584	351	5.70656e-15	-1.66382	Down Regulated	Tpt1	Tumor protein, translationally-controlled 1	22070	Mm.41890	BC075695	8 C1	Apoptosis	anti-apoptosis	calcium ion binding; molecular function unknown; protein binding
GAGTGGATTC	46	27	0.0236832	-1.7037	Down Regulated	Cd63	Cd63 antigen	12512	Mm.20841	BC024339	2 H4	Cell cycle / proliferation
TGGTGTAGGA	55	31	0.00842401	-1.77419	Down Regulated	Hspa5	Heat shock 70kD protein 5 (glucose-regulated protein)	14828	Mm.388886	BC002082	4 D2.2|4 61.0 cM	Mitochondrio / oxidative phosphorilation	ER overload response; protein folding; response to unfolded protein	ATP binding; nucleotide binding; protein binding; ribosome binding
GCCTTTATGA	64	36	0.00433072	-1.77778	Down Regulated	Rps24	Ribosomal protein S24	20088	Mm.66056	BC011482	10 D3	Ribosome / protein biosynthesis	protein biosynthesis; ribosome biogenesis	RNA binding; structural constituent of ribosome
TGTGCCAAGT	47	26	0.0124602	-1.80769	Down Regulated	1100001I22Rik	RIKEN cDNA 1100001I22 gene	68436	Mm.18759	BC016259	5 F|5 65.0 cM	Ribosome / protein biosynthesis	protein biosynthesis	structural constituent of ribosome
TGGATCAGTC	341	188	9.84305e-12	-1.81383	Down Regulated	Rpl19	Ribosomal protein L19	19921	Mm.20943	BC026133	6 B3|6 28.0 cM	Ribosome / protein biosynthesis	protein biosynthesis	RNA binding; structural constituent of ribosome
TATGAATTAA	49	27	0.0102769	-1.81481	Down Regulated	Rac1	RAS-related C3 botulinum substrate 1	19353	Mm.3229	BC070397	11 B3	Cell adhesion / migration	cell adhesion; cell migration; cytoskeleton organization and biogenesis; dendrite development; endocytosis; hyperosmotic response; lamellipodium biogenesis; positive regulation of actin filament polymerization; positive regulation of phosphoinositide 3-kinase activity; protein transport; small GTPase mediated signal transduction	GTP binding; GTPase activity; nucleotide binding; protein binding
CACAAACGGT	123	66	2.28452e-05	-1.86364	Down Regulated	Rps27	Ribosomal protein S27	57294	Mm.22117	BC005580	19 A	Ribosome / protein biosynthesis	cell proliferation; protein biosynthesis; signal transduction	RNA binding; metal ion binding; protein binding; structural constituent of ribosome; zinc ion binding
TGGGCATCCA	30	16	0.0367348	-1.875	Down Regulated	Rpl26	Ribosomal protein L26	19941	Mm.9075	BC029636	1 H4|1 98.5 cM	Ribosome / protein biosynthesis	protein biosynthesis; ribosome biogenesis	RNA binding; structural constituent of ribosome
GCAGAGTTTT	34	18	0.0245553	-1.88889	Down Regulated	Lrpap1	Low density lipoprotein receptor-related protein associated protein 1	16976	Mm.391872	BC022593	5 F	Cell cycle / proliferation		heparin binding; low-density lipoprotein receptor binding; receptor activity
TGCTGTGCAT	38	20	0.0164993	-1.9	Down Regulated	Ddx3x	DEAD/H (Asp-Glu-Ala-Asp/His) box polypeptide 3, X-linked	13205	Mm.6343	BC054755	11 A4	Cell cycle / proliferation		ATP binding; ATP-dependent RNA helicase activity; ATP-dependent helicase activity; DNA binding; RNA binding; RNA helicase activity; helicase activity; hydrolase activity; nucleic acid binding; nucleotide binding
TTAAGAGGGA	48	25	0.00621126	-1.92	Down Regulated	Tob1	Transducer of ErbB-2.1	22057	Mm.426031	BC055918	17	Cell differentiation	SMAD protein nuclear translocation; negative regulation of BMP signaling pathway; negative regulation of osteoblast differentiation	SMAD binding; protein binding; transcription corepressor activity
GTGAAACTAA	347	180	9.66426e-14	-1.92778	Down Regulated	Rps4x	Ribosomal protein S4, X-linked	20102	Mm.391959	BC042795	2 H3	Ribosome / protein biosynthesis	cell proliferation; development; protein biosynthesis; regulation of progression through cell cycle; ribosome biogenesis	RNA binding; rRNA binding; structural constituent of ribosome
CAAATGCTGT	31	16	0.0267942	-1.9375	Down Regulated	Fkbp9	FK506 binding protein 9	27055	Mm.153061	BC004849	19 A	Ribosome / protein biosynthesis	protein folding	calcium ion binding; isomerase activity; peptidyl-prolyl cis-trans isomerase activity
GGCTGTTGAA	33	17	0.021914	-1.94118	Down Regulated	Csrp1	Cysteine and glycine-rich protein 1	13007	Mm.270783	BC025104	4 C7|4 51.0 cM	Cytoskeleton organization	actin cytoskeleton organization and biogenesis	metal ion binding; protein binding; zinc ion binding
GCTTTAATGA	33	16	0.0138977	-2.0625	Down Regulated	Ephx1	Epoxide hydrolase 1, microsomal	13849	Mm.4933	BC050886	1 E4|1 66.6 cM	Miscellaneous	aromatic compound catabolism; proteolysis; response to toxin; xenobiotic metabolism	aminopeptidase activity; catalytic activity; epoxide hydrolase activity; hydrolase activity
TGAAGTAAGG	31	15	0.0169542	-2.06667	Down Regulated	Surf1	Surfeit gene 1	20930	Mm.282985	BC048906	10 C1	Mitochondrio / oxidative phosphorilation		cytochrome-c oxidase activity
CTATTAAATA	40	19	0.00551605	-2.10526	Down Regulated	D10Wsu52e	DNA segment, Chr 10, Wayne State University 52, expressed	28088	Mm.425062	BC038070	1 H3|1 92.3 cM	Unknown		molecular function unknown
CCTTGCTCAA	157	74	2.33849e-08	-2.12162	Down Regulated	Cst3	Cystatin C	13010	Mm.329631	BC058691	19 A|19 3.0 cM	Unknown		cysteine protease inhibitor activity; endopeptidase inhibitor activity
GGCTTTGGTC	353	166	4.21751e-17	-2.12651	Down Regulated	Rplp1	Ribosomal protein, large, P1	56040	Mm.158264	BC026920	15 F3|15 61.7 cM	Ribosome / protein biosynthesis	protein biosynthesis; translational elongation	structural constituent of ribosome
GATGTGGCTG	54	25	0.000896382	-2.16	Down Regulated	Eef1b2	Eukaryotic translation elongation factor 1 beta 2	55949	Mm.2724	BC022108	7 E2	Ribosome / protein biosynthesis	protein biosynthesis; translational elongation	translation elongation factor activity
GACACTGTCT	24	11	0.0266651	-2.18182	Down Regulated	Adam15	A disintegrin and metallopeptidase domain 15 (metargidin)	11490	Mm.18845	BC065999	17 B1|17 18.8 cM	Extracellular matrix	integrin-mediated signaling pathway; proteolysis	hydrolase activity; metal ion binding; metalloendopeptidase activity; metallopeptidase activity; peptidase activity; protein binding; zinc ion binding
GAAATGATGA	31	14	0.0102885	-2.21429	Down Regulated	Pfdn5	Prefoldin 5	56612	Mm.288897	AY445814	10 C1	Ribosome / protein biosynthesis	protein folding	protein binding; unfolded protein binding
GTGATGTTTC	112	50	6.36838e-07	-2.24	Down Regulated	Cyb5	Cytochrome b-5	109672	Mm.214514	BC019775	1 E4|1 74.3 cM	Lipid metabolism / fatty acid metabolism	electron transport; fatty acid metabolism; transport	iron ion binding; metal ion binding; stearoyl-CoA 9-desaturase activity
TTTTTAATGT	25	11	0.0184856	-2.27273	Down Regulated	H3f3a	H3 histone, family 3A	15078	Mm.28023	BC038899	2 E1	Miscellaneous	chromosome organization and biogenesis (sensu Eukaryota); nucleosome assembly	DNA binding
CCAAATACAG	23	10	0.0225032	-2.3	Down Regulated	Mbc2	Membrane bound C2 domain containing protein	23943	Mm.288809	BC031422	15 E-F|15 47.5 cM	Unknown
GAAATGTTGT	26	11	0.0126953	-2.36364	Down Regulated	Polr2g	Polymerase (RNA) II (DNA directed) polypeptide G	67710	Mm.210815	BC012703	19 C3|19 36.5 cM	Transcriptional regulation	transcription; transcription from RNA polymerase II promoter; transcription-coupled nucleotide-excision repair	DNA-directed RNA polymerase activity; RNA binding; nucleic acid binding; nucleotidyltransferase activity; transferase activity
TGAAACACTG	30	12	0.00487607	-2.5	Down Regulated	Pdcd4	Programmed cell death 4	18569	Mm.297096	BC023482	5 G2|5 78.0 cM	Transcriptional regulation	cell aging; negative regulation of JNK activity; negative regulation of transcription	isomerase activity; protein binding
TGCACTATTG	15	6	0.0496483	-2.5	Down Regulated	1500012F01Rik	RIKEN cDNA 1500012F01 gene	68949	Mm.297947	BC055754	2 E5	Unknown
GTTGTCTTTG	15	6	0.0496483	-2.5	Down Regulated	2410003A14Rik	RIKEN cDNA 2410003A14 gene	67872	Mm.290142	BC052345	5 F|5 61.0 cM	Unknown
ACAGTGGGGA	28	11	0.00583234	-2.54545	Down Regulated	Ptges3	Prostaglandin E synthase 3 (cytosolic)	56351	Mm.29802	BC005632	10 C1|10 43.0 cM	Lipid metabolism / fatty acid metabolism	biological process unknown; fatty acid biosynthesis; lipid biosynthesis; prostaglandin biosynthesis	isomerase activity; molecular function unknown; prostaglandin-E synthase activity; unfolded protein binding
TGTAGTGTAA	282	110	4.55426e-19	-2.56364	Down Regulated	Rps8	Ribosomal protein S8	20116	Mm.29187	BC010278	3 H2|3 73.1 cM	Ribosome / protein biosynthesis	ribosome biogenesis	structural constituent of ribosome
AAGGAAGAGA	47	18	0.000244983	-2.61111	Down Regulated	Vim	Vimentin	22352	Mm.276802	BC027499	6 B1	Cytoskeleton organization	biological process unknown; intermediate filament-based process	protein binding; structural constituent of cytoskeleton; structural molecule activity
CTAGTCTTTG	370	141	2.13773e-25	-2.62411	Down Regulated	Rps29	Ribosomal protein S29	20090	Mm.21714	BC089629	7 F3	Ribosome / protein biosynthesis	protein biosynthesis; regulation of cell shape; ribosome biogenesis	RNA binding; structural constituent of ribosome; zinc ion binding
CTGCAACTGT	24	9	0.00829357	-2.66667	Down Regulated	Echdc2	Enoyl Coenzyme A hydratase domain containing 2	52430	Mm.220853	BC025974	4 A5|4 13.3 cM	Miscellaneous	metabolism	catalytic activity
ACAAAGGTTA	16	6	0.0326604	-2.66667	Down Regulated	Lmo4	LIM domain only 4	16911	Mm.393955	BC016234	15 F3	Transcriptional regulation	neural tube closure; regulation of transcription, DNA-dependent; transcription; transcription from RNA polymerase II promoter	metal ion binding; protein binding; transcription factor binding; zinc ion binding
AAGAAAACAT	19	7	0.0178513	-2.71429	Down Regulated	Eif2s3x	Eukaryotic translation initiation factor 2, subunit 3, structural gene X-linked	26905	Mm.219621	NM_008134	15 F3|15 63.0 cM	Ribosome / protein biosynthesis	positive regulation of translation; protein biosynthesis	GTP binding; nucleotide binding; translation initiation factor activity
AGAGGAGAGA	19	7	0.0178513	-2.71429	Down Regulated	Rxra	Retinoid X receptor alpha	20181	Mm.218851	BC063755	X C-D|X 32.0 cM	Transcriptional regulation	positive regulation of transcription from RNA polymerase II promoter; regulation of transcription, DNA-dependent; transcription	DNA binding; ligand-dependent nuclear receptor activity; metal ion binding; protein binding; receptor activity; sequence-specific DNA binding; steroid binding; steroid hormone receptor activity; transcription factor activity; transcription regulator activity; zinc ion binding
CTAATAAAGC	233	85	1.40281e-17	-2.74118	Down Regulated	Fau	Finkel-Biskis-Reilly murine sarcoma virus (FBR-MuSV) ubiquitously expressed (fox derived)	14109	Mm.4908	NM_007785	5 E1|5 44.93 cM	Ribosome / protein biosynthesis	protein biosynthesis; protein modification	protein binding; structural constituent of ribosome
GAAATAAAGA	25	9	0.00546611	-2.77778	Down Regulated	Max	Max protein	17187	Mm.41803	BC082564	11 B2|11 33.85 cM	Transcriptional regulation	regulation of transcription; regulation of transcription, DNA-dependent; transcription	DNA binding; protein binding; transcription factor activity; transcription regulator activity
GGAGAGGGTA	28	10	0.00305184	-2.8	Down Regulated	Ywhaq	Tyrosine 3-monooxygenase/tryptophan 5-monooxygenase activation protein, theta polypeptide	22630	Mm.274810	NM_139269	19 A	Cell cycle / proliferation	protein targeting; signal transduction; small GTPase mediated signal transduction	protein domain specific binding
TATTTTGTTT	28	10	0.00305184	-2.8	Down Regulated	Prnp	Prion protein	19122	Mm.1776	BC012314	19 A-C|19 2.0 cM	Miscellaneous	copper ion homeostasis; nucleobase, nucleoside, nucleotide and nucleic acid metabolism; response to oxidative stress	GPI anchor binding; copper ion binding; protein binding
CTATTTTATT	14	5	0.0391839	-2.8	Down Regulated	Tmem109	Transmembrane protein 109	68539	Mm.341243	BC041773	12	Unknown
GCTTTGAATG	12	4	0.0466883	-3	Down Regulated	Atpif1	ATPase inhibitory factor 1	11983	Mm.58836	BC029754	10 D3	Mitochondrio / oxidative phosphorilation	negative regulation of endothelial cell proliferation; negative regulation of hydrolase activity; negative regulation of nucleotide metabolism; protein homotetramerization; response to pH	ATPase binding; ATPase inhibitor activity; angiostatin binding; calmodulin binding; enzyme inhibitor activity; protein homodimerization activity
GCTGCTGGTG	12	4	0.0466883	-3	Down Regulated	Atxn7l3	Ataxin 7-like 3	217218	Mm.197728	BC024350	X C3	Unknown	biological process unknown	molecular function unknown
TTAACTCTGA	63	20	1.2604e-06	-3.15	Down Regulated	Prelp	Proline arginine-rich end leucine-rich repeat	116847	Mm.29998	BC064747	7 F5	Extracellular matrix	skeletal development	extracellular matrix structural constituent; transferase activity
TTCATTATAA	32	10	0.000536877	-3.2	Down Regulated	Ptma	Prothymosin alpha	19231	Mm.104368	BC046339	6 E3|6 50.5 cM	Unknown
AATAAAGTTG	26	8	0.00169843	-3.25	Down Regulated	Dst	Dystonin	13518	Mm.254223	BC027844	7 A3	Cell adhesion / migration	cell adhesion; cell cycle arrest; intermediate filament cytoskeleton organization and biogenesis; retrograde axon cargo transport	actin binding; calcium ion binding; protein binding; structural constituent of cytoskeleton; structural molecule activity
CTTCTTTCTG	13	4	0.0292586	-3.25	Down Regulated	Gas6	Growth arrest specific 6	14456	Mm.2375	NM_007710	7 A3|7 4.5 cM	Cell cycle / proliferation	regulation of cell growth	calcium ion binding; metal ion binding
TTACTTTAAT	17	5	0.00990942	-3.4	Down Regulated	Fcgr2b	Fc receptor, IgG, low affinity IIb	14130	Mm.3049	BC076579	3 F1	Signal transduction	antigen processing and presentation of exogenous peptide antigen via MHC class II; cell surface receptor linked signal transduction; defense response; immune response; immunoglobulin mediated immune response; mast cell activation; negative regulation of B cell proliferation; negative regulation of immune response; negative regulation of type I hypersensitivity; phagocytosis, engulfment; positive …	IgG binding; protein binding; receptor activity; receptor signaling protein activity
ACACTTGCTA	17	5	0.00990942	-3.4	Down Regulated	Leprot	Leptin receptor overlapping transcript	230514	Mm.101316	NM_023290	6 E3	Unknown		receptor activity
GTATTTAACA	14	4	0.0181108	-3.5	Down Regulated	Vapa	Vesicle-associated membrane protein, associated protein A	30960	Mm.157778	BC021333	7 B2|7 7.0 cM	Cytoskeleton organization	biological process unknown	molecular function unknown; structural molecule activity
TAACTTAAGC	22	6	0.00211687	-3.66667	Down Regulated	Ypel5	Yippee-like 5 (Drosophila)	383295	Mm.378957	BC010581	4 D3|4 65.7 cM	Unknown	biological process unknown	molecular function unknown
TGAAATAAAC	115	31	6.06328e-13	-3.70968	Down Regulated	Npm1	Nucleophosmin 1	18148	Mm.2060	BC043019	19 D1	Cell cycle / proliferation	cell aging; centrosome cycle; intracellular protein transport; negative regulation of cell proliferation; nucleocytoplasmic transport; protein localization; regulation of DNA damage response, signal transduction by p53 class mediator	DNA binding; NF-kappaB binding; RNA binding; nucleic acid binding; protein binding; rRNA binding; unfolded protein binding
TAAAGTCAAT	15	4	0.0110864	-3.75	Down Regulated	Muc15	Mucin 15	269328	Mm.252034	BC049597	13 A5-B1	Unknown
GAGTCTGTTA	23	6	0.00130156	-3.83333	Down Regulated	Fbxw2	F-box and WD-40 domain protein 2	30050	Mm.279041	AB041566	13 A4	Signal transduction	Wnt receptor signaling pathway; ubiquitin cycle
TTATGATTAA	56	14	2.1337e-07	-4	Down Regulated	Lum	Lumican	17022	Mm.236443	NM_007988	11 E2|11 72.0 cM	Extracellular matrix		transferase activity
TAAATTAAGA	29	7	0.000169447	-4.14286	Down Regulated	Hexb	Hexosaminidase B	15212	Mm.328305	BC016270	X F1	Cell differentiation	calcium ion homeostasis; carbohydrate metabolism; cellular protein metabolism; fertilization (sensu Metazoa); ganglioside catabolism; glycosaminoglycan metabolism; glycosphingolipid metabolism; locomotory behavior; lysosome organization and biogenesis; male courtship behavior; metabolism; myelination; neuromuscular physiological process; oligosaccharide catabolism; oogenesis (sensu Mammalia); pen…	beta-N-acetylhexosaminidase activity; cation binding; hydrolase activity; hydrolase activity, acting on glycosyl bonds; protein heterodimerization activity; protein homodimerization activity
GCGCCCTTCC	21	5	0.00138443	-4.2	Down Regulated	Ccl21b	Chemokine (C-C motif) ligand 21b	18829	Mm.253142	BC004618	13 D2.2	Signal transduction	chemotaxis; immune response; induction of positive chemotaxis; inflammatory response; lymph node development	chemokine activity; cytokine activity
GCACCTCTTA	21	5	0.00138443	-4.2	Down Regulated	Hnrpul1	Heterogeneous nuclear ribonucleoprotein U-like 1	232989	Mm.251420	BC024415	4 D1	Transcriptional regulation	regulation of transcription, DNA-dependent; transcription	DNA binding; RNA binding
GTTGAGGATG	17	4	0.00403446	-4.25	Down Regulated	Dpep1	Dipeptidase 1 (renal)	13479	Mm.18888	BC005550	10 C3|10 61.0 cM	Protease	proteolysis	GPI anchor binding; dipeptidase activity; dipeptidyl-peptidase activity; hydrolase activity; membrane dipeptidase activity; metal ion binding; metallopeptidase activity; peptidase activity; zinc ion binding
TTAGATTGTT	9	2	0.0369636	-4.5	Down Regulated	Smc1a	Structural maintenance of chromosomes 1A	24061	Mm.30145	BC089320	17 C|17 23.5 cM	Cell cycle / proliferation	DNA damage response, signal transduction; DNA repair; cell cycle; cell cycle checkpoint; cell division; chromosome organization and biogenesis; chromosome segregation; meiosis; mitosis; mitotic sister chromatid cohesion; mitotic spindle organization and biogenesis; response to DNA damage stimulus; response to radiation; transport	ATP binding; ATPase activity; ATPase activity, coupled to transmembrane movement of substances; chromatin binding; microtubule motor activity; nucleotide binding; protein binding
GTCAGAAGCA	9	2	0.0369636	-4.5	Down Regulated	Vps35	Vacuolar protein sorting 35	65114	Mm.277533	BC085109	17 E2	Ribosome / protein biosynthesis	protein transport; secretory pathway; transport; vacuolar protein processing or maturation
CAGCCAGTGT	9	2	0.0369636	-4.5	Down Regulated	Ssr3	Signal sequence receptor, gamma	67437	Mm.4046	NM_007641	19 B|19 4.0 cM	Signal transduction	cotranslational protein targeting to membrane	receptor activity
CGTAGTGTAA	5	0	0.0303082	-5	Down Regulated	Mdm4	Transformed mouse 3T3 cell double minute 4	17248	Mm.258923	BC072554	7 B3	Apoptosis	G0 to G1 transition; apoptosis; cell proliferation; negative regulation of protein catabolism; negative regulation of transcription from RNA polymerase II promoter; positive regulation of cell proliferation	metal ion binding; protein binding; zinc ion binding
CTCTATGTTA	5	0	0.0303082	-5	Down Regulated	Pscdbp	Pleckstrin homology, Sec7 and coiled-coil domains, binding protein	227929	Mm.241056	BC013638	18 C|18 23.0 cM	Cell adhesion / migration	regulation of cell adhesion	protein binding
CAATAAATGT	5	0	0.0303082	-5	Down Regulated	Cdca7l	Cell division cycle associated 7 like	217946	Mm.386758	M37829	8 E1|8 64.0 cM	Cell cycle / proliferation	positive regulation of cell proliferation; regulation of transcription, DNA-dependent; transcription	protein binding
CAGCATAAAT	5	0	0.0303082	-5	Down Regulated	Dip3b	Dip3 beta	216190	Mm.4465	AF140683	2 B	Cell cycle / proliferation	cell cycle; cell proliferation; signal transduction	Rab GTPase binding; protein binding
CTATGCTATA	5	0	0.0303082	-5	Down Regulated	Vps4b	Vacuolar protein sorting 4b (yeast)	20479	Mm.295875	NM_025435	14 A2	Cell trafficking	endosome transport; protein transport; transport	ATP binding; ATPase activity; nucleoside-triphosphatase activity; nucleotide binding; protein binding
TGGTTTTGGG	10	2	0.0214167	-5	Down Regulated	Lypla2	Lysophospholipase 2	26394	Mm.38330	BC030937	1 H4	Lipid metabolism / fatty acid metabolism	fatty acid metabolism; lipid metabolism	catalytic activity; hydrolase activity
TATATTTGTC	10	2	0.0214167	-5	Down Regulated	Cep170	Centrosomal protein 170	545389	Mm.582	BC002148	3 A1|3 13.9 cM	Miscellaneous
GGGACTCCAA	5	0	0.0303082	-5	Down Regulated	Ppp1r11	Protein phosphatase 1, regulatory (inhibitor) subunit 11	76497	Mm.34869	BC024364	X A2	Miscellaneous		protein phosphatase inhibitor activity
TAATCCGTAC	10	2	0.0214167	-5	Down Regulated	Psmd11	Proteasome (prosome, macropain) 26S subunit, non-ATPase, 11	69077	Mm.233470	BC092538	5 D	Miscellaneous		binding
ATTTGCATTA	10	2	0.0214167	-5	Down Regulated	Enpp5	Ectonucleotide pyrophosphatase/phosphodiesterase 5	83965	Mm.273379	BC002242	2 H1|2 80.0 cM	Miscellaneous	nucleotide catabolism; nucleotide metabolism	hydrolase activity; nucleotide diphosphatase activity
CAAGAGGTTG	5	0	0.0303082	-5	Down Regulated	Fxyd3	FXYD domain-containing ion transport regulator 3	17178	Mm.125770	AF107848	2 E1-H3|2 104.0 cM	Miscellaneous	ion transport; transport	chloride channel activity; chloride ion binding; ion channel activity
TAAATAATTG	5	0	0.0303082	-5	Down Regulated	Rev1l	REV1-like (S. cerevisiae)	56210	Mm.289662	BC083059	X A1.1|X 42.0 cM	Response to DNA damage	DNA repair; DNA replication; error-prone postreplication DNA repair; mutagenesis; response to DNA damage stimulus	DNA binding; damaged DNA binding; deoxycytidyl transferase activity; magnesium ion binding; metal ion binding; nucleotidyltransferase activity; protein binding; transferase activity
GTCACTCCCC	5	0	0.0303082	-5	Down Regulated	Xab2	XPA binding protein 2	67439	Mm.307488	BC016250	15 E1	Response to DNA damage	DNA repair; RNA processing; blastocyst development; response to DNA damage stimulus; transcription; transcription-coupled nucleotide-excision repair	binding; protein binding
TGAATTGAGT	5	0	0.0303082	-5	Down Regulated	Msrb2	Methionine sulfoxide reductase B2	76467	Mm.29114	BC025972	8 E2|8 78.8 cM	Ribosome / protein biosynthesis	protein repair	protein-methionine-R-oxide reductase activity; zinc ion binding
TTCAAAGAGT	5	0	0.0303082	-5	Down Regulated	Pum2	Pumilio 2 (Drosophila)	80913	Mm.371552	BC008108	10 D3|10 72.0 cM	Ribosome / protein biosynthesis	biological process unknown; regulation of protein biosynthesis; regulation of translation	RNA binding; binding
ACAAGTCTGC	5	0	0.0303082	-5	Down Regulated	Ms4a1	Membrane-spanning 4-domains, subfamily A, member 1	12482	Mm.277626	BC080776	6 D3	Signal transduction	B cell activation; defense response; signal transduction	receptor activity
TTGGGGGTTG	15	3	0.00413319	-5	Down Regulated	Folr2	Folate receptor 2 (fetal)	14276	Mm.194536	BC011488	7 A3	Signal transduction	posttranslational protein targeting to membrane	GPI anchor binding; folic acid binding; folic acid transporter activity; receptor activity
TGATGACCGA	10	2	0.0214167	-5	Down Regulated	Cuta	CutA divalent cation tolerance homolog (E. coli)	67675	Mm.289630	BC090838	12 A1.3	Unknown
CCTGGAGCAG	5	0	0.0303082	-5	Down Regulated	Hspc171	HSPC171 protein	66320	Mm.213292	BC057096	16 C1.1|16 36.9 cM	Unknown
TTAAATAAAT	5	0	0.0303082	-5	Down Regulated	Plekha5	Pleckstrin homology domain containing, family A member 5	109135	Mm.34319	BC049070	2 H3	Unknown
AGGACGGAGG	5	0	0.0303082	-5	Down Regulated	Trafd1	TRAF type zinc finger domain containing 1	231712	Mm.45740	AY496685	3 H1	Unknown	biological process unknown	molecular function unknown; nucleic acid binding; zinc ion binding
TGAAGACAGT	10	2	0.0214167	-5	Down Regulated	C730027J19Rik	RIKEN cDNA C730027J19 gene	272428	Mm.231395	BC054758	7 F5	Unknown	metabolism	catalytic activity
CTAGGTGGTG	32	6	1.2433e-05	-5.33333	Down Regulated	Glycam1	Glycosylation dependent cell adhesion molecule 1	14663	Mm.177724	BC006888	1 H4	Cell adhesion / migration	cell adhesion	protein binding
GTATTGGCCT	11	2	0.0122766	-5.5	Down Regulated	Tm9sf2	Transmembrane 9 superfamily member 2	68059	Mm.247670	BC014853	6 G2	Miscellaneous	transport	transporter activity
TTATCACTGT	6	0	0.015077	-6	Down Regulated	Olr1	Oxidized low density lipoprotein (lectin-like) receptor 1	108078	Mm.331313	BC009121	3 F3|3 50.0 cM	Cell adhesion / migration	cell adhesion; immune response; inflammatory response	low-density lipoprotein receptor activity; protein binding; receptor activity; sugar binding
TGCACAGTGC	24	4	9.30174e-05	-6	Down Regulated	S100a4	S100 calcium binding protein A4	20198	Mm.251890	BC022997	19 A	Cell cycle / proliferation		calcium ion binding
CAAATGGTTA	6	0	0.015077	-6	Down Regulated	Sec23ip	Sec23 interacting protein	207352	Mm.296520	BC005469	8 C3	Cell trafficking		metal ion binding
CTAAGTGACA	6	0	0.015077	-6	Down Regulated	Gbp6	Guanylate binding protein 6	229900	Mm.425568	BC004583	9 A4	Immune response	immune response	GTP binding; GTPase activity
CATTAAATGA	6	0	0.015077	-6	Down Regulated	Pitrm1	Pitrilysin metallepetidase 1	69617	Mm.252391	BC019391	15 56.8 cM	Mitochondrio / oxidative phosphorilation		metallopeptidase activity; peptidase activity
CTTAGGTAAT	6	0	0.015077	-6	Down Regulated	Maob	Monoamine oxidase B	109731	Mm.4742	BC046532	10 D3	Mitochondrio / oxidative phosphorilation	electron transport	amine oxidase activity; oxidoreductase activity
GCTGGACAAG	6	0	0.015077	-6	Down Regulated	Hspe1	Heat shock protein 1 (chaperonin 10)	15528	Mm.287807	BC004651	11 B1.3|11 29.0 cM	Ribosome / protein biosynthesis	caspase activation; protein folding; response to unfolded protein	ATP binding; chaperone binding; unfolded protein binding
ATTGCCCTGC	6	0	0.015077	-6	Down Regulated	Hnrpc	Heterogeneous nuclear ribonucleoprotein C	15381	Mm.348018	BC050895	15 D1	RNA metabolism	RNA splicing; mRNA processing; nuclear mRNA splicing, via spliceosome	RNA binding; nucleic acid binding; nucleotide binding
CCCAGGCTGA	6	0	0.015077	-6	Down Regulated	2010315L10Rik	RIKEN cDNA 2010315L10 gene	67023	Mm.27338	BC056619	7 B3	Transcriptional regulation	ER to Golgi vesicle-mediated transport; lysosomal transport; protein catabolism; transport	protein binding
TGTGCGTTGT	6	0	0.015077	-6	Down Regulated	Svep1	Sushi, von Willebrand factor type A, EGF and pentraxin domain containing 1	64817	Mm.29990	BC024608	8 D1	Unknown		chromatin binding
CACATACCCA	6	0	0.015077	-6	Down Regulated	A930015D03Rik	RIKEN cDNA A930015D03 gene	77810	Mm.34242	BC028659	3 F1	Unknown
TGAATAAATA	20	3	0.00025247	-6.66667	Down Regulated	Snx5	Sorting nexin 5	69178	Mm.269991	AK172953	1 H4	Signal transduction	intracellular signaling cascade; protein transport; transport	phosphoinositide binding; protein binding
GACCTCATCT	7	1	0.0376533	-7	Down Regulated	Med25	Mediator of RNA polymerase II transcription, subunit 25 homolog (yeast)	75613	Mm.3542	BC013446	9 F|9 58.0 cM	Miscellaneous
TGCCTTTAAA	7	0	0.00750014	-7	Down Regulated	Retnla	Resistin like alpha	57262	Mm.277661	AJ639614	5 B2|5 20.0 cM	Miscellaneous		hormone activity
CAGGGAGGGT	7	0	0.00750014	-7	Down Regulated	Btbd10	BTB (POZ) domain containing 10	68815	Mm.148155	NM_008615	9 E3.1|9 48.0 cM	Miscellaneous	potassium ion transport	protein binding; voltage-gated potassium channel activity
TTAAGACCTG	7	1	0.0376533	-7	Down Regulated	Cryz	Crystallin, zeta	12972	Mm.338718	BC027217	4 D2.1	Miscellaneous	sensory organ development	NADPH:quinone reductase activity; oxidoreductase activity; structural constituent of eye lens; zinc ion binding
TACATTTTCA	7	1	0.0376533	-7	Down Regulated	Snrpg	Small nuclear ribonucleoprotein polypeptide G	68011	Mm.260539	BC090980	11 B5	RNA metabolism	RNA splicing; mRNA metabolism; mRNA processing; nuclear mRNA splicing, via spliceosome; spliceosome assembly	RNA binding; RNA splicing factor activity, transesterification mechanism
CTGCACTCCT	7	0	0.00750014	-7	Down Regulated	Fbxw5	F-box and WD-40 domain protein 5	30839	Mm.175661	BC027285	7 F5	Signal transduction	ubiquitin cycle
TGTGGAAAAT	7	1	0.0376533	-7	Down Regulated	Cdc42ep1	CDC42 effector protein (Rho GTPase binding) 1	104445	Mm.10026	BC099676	6 E3	Signal transduction	Rho protein signal transduction; regulation of cell shape	protein binding
AAAATAAAAC	7	0	0.00750014	-7	Down Regulated	Mcm6	Minichromosome maintenance deficient 6 (MIS5 homolog, S. pombe) (S. cerevisiae)	17219	Mm.254114	NM_134007	10 B5.3|10 38.0 cM	Transcriptional regulation	DNA replication; DNA replication initiation; DNA unwinding during replication; cell cycle; regulation of transcription, DNA-dependent; transcription	ATP binding; DNA binding; DNA helicase activity; DNA-dependent ATPase activity; nucleic acid binding; nucleotide binding; protein binding; single-stranded DNA binding
TGTCGTTCAT	7	1	0.0376533	-7	Down Regulated	Thoc7	THO complex 7 homolog (Drosophila)	66231	Mm.46176	BC027737	17 B1|17 19.86 cM	Unknown
TAAAGTTTGA	15	2	0.00122032	-7.5	Down Regulated	Ccdc32	Coiled-coil domain containing 32	269336	Mm.20396	BC006668	2 B|2 18.0 cM	Unknown
AAACGGGCCA	8	1	0.0206059	-8	Down Regulated	Cldn3	Claudin 3	12739	Mm.16775	BC058817	14 B	Cell adhesion / migration	calcium-independent cell-cell adhesion	identical protein binding; structural molecule activity
AGAAGGAGGT	8	1	0.0206059	-8	Down Regulated	Stmn1	Stathmin 1	16765	Mm.20488	BC038396	5 F	Cell cycle / proliferation	axonogenesis; intracellular signaling cascade; microtubule depolymerization; mitotic spindle organization and biogenesis; negative regulation of microtubule polymerization; positive regulation of cell motility	protein binding; tubulin binding
ATAATGAATG	8	1	0.0206059	-8	Down Regulated	Xdh	Xanthine dehydrogenase	22436	Mm.374855	BC043076	3 H4	Cell differentiation	electron transport; lactation; regulation of epithelial cell differentiation	2 iron, 2 sulfur cluster binding; electron carrier activity; iron ion binding; iron-sulfur cluster binding; metal ion binding; molybdenum ion binding; oxidoreductase activity; xanthine dehydrogenase activity; xanthine oxidase activity
TAGACAAAGG	8	1	0.0206059	-8	Down Regulated	Adarb1	Adenosine deaminase, RNA-specific, B1	110532	Mm.278701	AF374266	11 B2	RNA metabolism	RNA processing; base conversion or substitution editing; mRNA processing	RNA binding; adenosine deaminase activity; double-stranded RNA adenosine deaminase activity; double-stranded RNA binding; hydrolase activity; mRNA binding; metal ion binding; zinc ion binding
CGGGGAGGCG	8	0	0.00373099	-8	Down Regulated	Tbc1d10a	TBC1 domain family, member 10a	103724	Mm.18705	BC003799	1 D	Unknown
ATAACAATGG	9	1	0.0111832	-9	Down Regulated	Hrasls3	HRAS like suppressor 3	225845	Mm.28955	BC022913	15 F2	Cell cycle / proliferation	cell cycle; negative regulation of progression through cell cycle
GCATCCACCA	9	1	0.0111832	-9	Down Regulated	Cxcl10	Chemokine (C-X-C motif) ligand 10	15945	Mm.648	BC006703	2 F1|2 75.0 cM	Immune response	chemotaxis; electron transport; immune response; inflammatory response	chemokine activity; cytokine activity; electron carrier activity
AAGTTCTTCA	9	0	0.00185601	-9	Down Regulated	Csn1s2a	Casein alpha s2-like A	12993	Mm.379006	BC024393	12	Miscellaneous	transport	transporter activity
GTGGACTCAA	10	1	0.00602717	-10	Down Regulated	Ifitm1	Interferon induced transmembrane protein 1	68713	Mm.279823	BC059729	17 D	Cell cycle / proliferation	anterior/posterior pattern formation; response to biotic stimulus; somitogenesis
TTACAAGCCT	10	1	0.00602717	-10	Down Regulated	Cks1b	CDC28 protein kinase 1b	54124	Mm.330160	BC050927	2 B|2 22.5 cM	Cell cycle / proliferation	cell cycle; cell division	cyclin-dependent protein kinase regulator activity; kinase activity
CATAGTTTAA	10	0	0.000923282	-10	Down Regulated	Nol7	Nucleolar protein 7	70078	Mm.398690	BC020008	1 C1.1	Unknown
AGCGAAATAA	11	1	0.00322907	-11	Down Regulated	Gmfg	Glia maturation factor, gamma	63986	Mm.6254	AB010742	7 E2|7 50.0 cM	Cell cycle / proliferation		actin binding; growth factor activity
CTGCAGCCTA	22	2	1.74419e-05	-11	Down Regulated	Stx5a	Syntaxin 5A	56389	Mm.263847	BC002039	7 B1	Cell trafficking	intracellular protein transport; transport; vesicle-mediated transport	protein transporter activity
AGCCATCATA	13	1	0.00091331	-13	Down Regulated	2610042O14Rik	RIKEN cDNA 2610042O14 gene	66460	Mm.255026	BC051432	2 H2	Mitochondrio / oxidative phosphorilation	protein transport; transport
GCCACTTAAG	15	1	0.000254279	-15	Down Regulated	Cd79a	CD79A antigen (immunoglobulin-associated alpha)	12518	Mm.14022	U37721	19 A	Signal transduction	B cell receptor signaling pathway; cell surface receptor linked signal transduction	protein binding; transmembrane receptor activity

## Sheet: SV40_LGD1069
Tag	Control	Treated	p-value	Fold Change	Regulation	Gene	Description	Entrez Gene	UniGene ID	Accession	Cytogenetic Position	GO cluster	GO - Biological Process	GO - Molecular Function
AGCAGTGCTT	0	13	0.000103364	13	Up Regulated	Ccdc3	Coiled-coil domain containing 3	74186	Mm.274715	BC058616	2 A1	Unknown	biological process unknown	molecular function unknown
CAGTTTGTAA	1	10	0.00562563	10	Up Regulated	Pdha1	Pyruvate dehydrogenase E1 alpha 1	18597	Mm.34775	M76727	X F3-F4|X 66.5 cM	Carbohydrate metabolism	glycolysis; metabolism	oxidoreductase activity; oxidoreductase activity, acting on the aldehyde or oxo group of donors, disulfide as acceptor; pyruvate dehydrogenase (acetyl-transferring) activity; pyruvate dehydrogenase activity
AATGTGTATG	0	9	0.00173432	9	Up Regulated	Abca8a	ATP-binding cassette, sub-family A (ABC1), member 8a	217258	Mm.344148	BC026496	11 E1	Miscellaneous	transport	ATP binding; ATPase activity; ATPase activity, coupled to transmembrane movement of substances; nucleotide binding
ATTCCCTGTT	0	8	0.0035101	8	Up Regulated	Krtap8-1	Keratin associated protein 8-1	16703	Mm.13979	D86423	16 C3.3	Cytoeskeleton organization
GCGTGGCCTG	1	8	0.0194921	8	Up Regulated	Echs1	Enoyl Coenzyme A hydratase, short chain, 1, mitochondrial	93747	Mm.24452	BC002178	7 F4	Lipid / Fatty acid biosynthesis	fatty acid metabolism; lipid metabolism; metabolism	catalytic activity; enoyl-CoA hydratase activity; long-chain-enoyl-CoA hydratase activity; lyase activity
TTACCACCGA	1	8	0.0194921	8	Up Regulated	Usp25	Ubiquitin specific peptidase 25	30940	Mm.40986	BC048171	16	Miscellaneous	ubiquitin cycle; ubiquitin-dependent protein catabolism	cysteine-type endopeptidase activity; cysteine-type peptidase activity; hydrolase activity; peptidase activity; ubiquitin thiolesterase activity; ubiquitin-specific protease activity
TGTGCAAAAA	1	8	0.0194921	8	Up Regulated	Prps1	Phosphoribosyl pyrophosphate synthetase 1	19139	Mm.287178	BC054772	X F1-F2|X 60.0 cM	Miscellaneous	nucleoside metabolism; nucleotide biosynthesis; ribonucleoside monophosphate biosynthesis	kinase activity; lipoate-protein ligase B activity; magnesium ion binding; metal ion binding; ribose phosphate diphosphokinase activity; transferase activity
TCACTAAAGC	1	8	0.0194921	8	Up Regulated	Glul	Glutamate-ammonia ligase (glutamine synthetase)	14645	Mm.210745	AY044241	1	Mitochondrio / oxidative phosphorilation	glutamine biosynthesis; nitrogen compound metabolism	glutamate-ammonia ligase activity; ligase activity
GGGTTCAGCT	1	8	0.0194921	8	Up Regulated	Rbck1	RanBP-type and C3HC4-type zinc finger containing 1	24105	Mm.182145	AF124663	2 G3	Ribosome / protein biosynthesis	protein modification; ubiquitin cycle	metal ion binding; protein binding; zinc ion binding
GTTGTGAAGG	1	8	0.0194921	8	Up Regulated	Pop5	Processing of precursor 5, ribonuclease P/MRP family (S. cerevisiae)	117109	Mm.24636	BC022670	5 F	RNA metabolism	rRNA processing; tRNA processing	hydrolase activity; ribonuclease MRP activity; ribonuclease P activity; ribonuclease activity
TTTCAGCAGT	1	7	0.0358561	7	Up Regulated	Hprt1	Hypoxanthine guanine phosphoribosyl transferase 1	15452	Mm.299381	BC004686	X A6|X 17.0 cM	Cell differentiation	adenine metabolism; adenine salvage; behavior; central nervous system neuron development; cerebral cortex neuron differentiation; cytolysis; dendrite morphogenesis; dopamine metabolism; grooming behavior; guanine salvage; hypoxanthine metabolism; lymphocyte proliferation; nucleoside metabolism; positive regulation of dopamine metabolism; purine nucleotide biosynthesis; purine ribonucleoside salva…	hypoxanthine phosphoribosyltransferase activity; identical protein binding; magnesium ion binding; metal ion binding; transferase activity; transferase activity, transferring glycosyl groups
GGCAAAAAAA	0	7	0.0071041	7	Up Regulated	Ppp3cb	Protein phosphatase 3, catalytic subunit, beta isoform	19056	Mm.274432	BC066000	14 B	Cell differentiation	T cell differentiation; heart development; protein amino acid dephosphorylation	calmodulin binding; hydrolase activity; iron ion binding; metal ion binding; phosphoprotein phosphatase activity; protein serine/threonine phosphatase activity; zinc ion binding
GGGAAAAAAA	1	7	0.0358561	7	Up Regulated	Dnm1	Dynamin 1	13429	Mm.44736	BC034679	2 B|2 17.0 cM	Cell trafficking	endocytosis	GTP binding; GTPase activity; hydrolase activity; motor activity; nucleotide binding; protein binding
ATGTCTAAGC	1	7	0.0358561	7	Up Regulated	Vti1b	Vesicle transport through interaction with t-SNAREs 1B homolog	53612	Mm.265929	BC009810	12 C3	Cell trafficking	intracellular protein transport; protein transport; transport	protein binding
AGAACCCTAG	1	7	0.0358561	7	Up Regulated	Mecr	Mitochondrial trans-2-enoyl-CoA reductase	26922	Mm.192706	BC003864	4 D2.3	Lipid / Fatty acid biosynthesis	biological process unknown; fatty acid biosynthesis; lipid biosynthesis	ligand-dependent nuclear receptor binding; oxidoreductase activity; trans-2-enoyl-CoA reductase (NADPH) activity; zinc ion binding
TCTCCTTAGC	1	7	0.0358561	7	Up Regulated	Abcd3	ATP-binding cassette, sub-family D (ALD), member 3	19299	Mm.399042	BC009119	3 G-H1|3 56.6 cM	Miscellaneous	transport	ATP binding; ATPase activity; ATPase activity, coupled to transmembrane movement of substances; nucleoside-triphosphatase activity; nucleotide binding; protein binding
TGCACACAAC	0	7	0.0071041	7	Up Regulated	S100a3	S100 calcium binding protein A3	20197	Mm.33816	NM_011310	3 F1-F2|3 43.6 cM	Miscellaneous	electron transport	calcium ion binding; electron carrier activity; heme binding; metal ion binding; zinc ion binding
CTGTAGTGTC	0	7	0.0071041	7	Up Regulated	Ltf	Lactotransferrin	17002	Mm.282359	BC006904	9 F|9 70.2 cM	Protease	ion transport; iron ion homeostasis; iron ion transport; transport	ferric iron binding; hydrolase activity; iron ion binding; metal ion binding; peptidase activity; serine-type endopeptidase activity
TGGATGTGCT	1	7	0.0358561	7	Up Regulated	Psmd14	Proteasome (prosome, macropain) 26S subunit, non-ATPase, 14	59029	Mm.218198	BC003742	2 C1.3	Protease		endopeptidase activity
TACAAAATAA	1	7	0.0358561	7	Up Regulated	Thbd	Thrombomodulin	21824	Mm.24096	BC019154	2 G3|2 84.0 cM	Signal transduction	blood coagulation; embryonic development; negative regulation of coagulation; pregnancy	calcium ion binding; receptor activity; sugar binding; transmembrane receptor activity
CCGAAAAAAA	2	14	0.00200718	7	Up Regulated	Pink1	PTEN induced putative kinase 1	68943	Mm.18539	BC054349	4 D3	Signal transduction	protein amino acid phosphorylation; protein kinase cascade; response to stress	ATP binding; kinase activity; magnesium ion binding; metal ion binding; nucleotide binding; protein kinase activity; protein serine/threonine kinase activity; protein-tyrosine kinase activity; transferase activity
CTGTCCAAGG	0	7	0.0071041	7	Up Regulated	Bhlhb2	Basic helix-loop-helix domain containing, class B2	20893	Mm.2436	BC010720	6 E-F1	Transcriptional regulation	negative regulation of transcription, DNA-dependent; regulation of transcription; regulation of transcription, DNA-dependent; transcription	DNA binding; protein binding; transcription regulator activity; transcriptional repressor activity
TCTCCCGAAA	1	7	0.0358561	7	Up Regulated	Ccdc56	Coiled-coil domain containing 56	52469	Mm.52	BC026206	11 D|11 60.0 cM	Unknown
CTACGGTTGC	1	7	0.0358561	7	Up Regulated	Sidt2	SID1 transmembrane family, member 2	214597	Mm.379345	BC023957	9 A5.2	Unknown
ACTCTAAAAA	0	7	0.0071041	7	Up Regulated	Tmem55b	Transmembrane protein 55b	219024	Mm.239117	BC106163	14 C1	Unknown		hydrolase activity
CAAACACCGT	2	13	0.00361323	6.5	Up Regulated	Spp1	Secreted phosphoprotein 1	20750	Mm.288474	BC002113	5 E5|5 56.0 cM	Apoptosis	T-helper 1 type immune response; anti-apoptosis; cell adhesion; cell-matrix adhesion; induction of positive chemotaxis; inflammatory response; leukocyte chemotaxis; negative regulation of bone mineralization; ossification; positive regulation of T cell proliferation; regulation of myeloid cell differentiation	cytokine activity; growth factor activity; integrin binding; protein binding
GCCTTAACCA	2	13	0.00361323	6.5	Up Regulated	Pbef1	Pre-B-cell colony-enhancing factor 1	59027	Mm.202727	BC004059	12 B1	Miscellaneous	NAD biosynthesis; pyridine nucleotide biosynthesis	nicotinamide phosphoribosyltransferase activity; nicotinate phosphoribosyltransferase activity; transferase activity; transferase activity, transferring glycosyl groups
ACGCTGACTC	4	26	2.57289e-05	6.5	Up Regulated	Polr2i	Polymerase (RNA) II (DNA directed) polypeptide I	69920	Mm.423030	BC060974	7 B1	Transcriptional regulation	RNA elongation; regulation of transcription; regulation of transcription, DNA-dependent; transcription; transcription from RNA polymerase II promoter	DNA binding; DNA-directed RNA polymerase activity; RNA polymerase II transcription factor activity; metal ion binding; nucleotidyltransferase activity; transcription regulator activity; transferase activity; zinc ion binding
CTGCAGCTTC	0	6	0.014378	6	Up Regulated	Dnaja3	DnaJ (Hsp40) homolog, subfamily A, member 3	83945	Mm.325524	BC027240	16 A1|16 2.4 cM	Apoptosis	apoptosis; protein folding; small GTPase mediated signal transduction	heat shock protein binding; metal ion binding; small GTPase regulator activity; unfolded protein binding; zinc ion binding
TCCGAACAAA	0	6	0.014378	6	Up Regulated	Nudt9	Nudix (nucleoside diphosphate linked moiety X)-type motif 9	74167	Mm.241484	BC033921	5 E5	Miscellaneous	ADP catabolism; IDP catabolism	ADP-ribose diphosphatase activity; hydrolase activity; magnesium ion binding; manganese ion binding; nucleoside-diphosphatase activity
TTGGGGAACC	0	6	0.014378	6	Up Regulated	Dbp	D site albumin promoter binding protein	13170	Mm.378235	NM_016974	7 B3|7 23.0 cM	Transcriptional regulation	circadian rhythm; regulation of transcription, DNA-dependent; rhythmic process; transcription	DNA binding; protein dimerization activity; sequence-specific DNA binding; transcription factor activity
TGCAAAGTGA	0	5	0.0290998	5	Up Regulated	Ostm1	Osteopetrosis associated transmembrane protein 1	14628	Mm.46636	BC057635	10 B2|10 29.0 cM	Cell differentiation	electron transport; osteoclast differentiation	electron carrier activity; heme binding; iron ion binding
GGTGCCAACT	6	30	3.048e-05	5	Up Regulated	Tnnt3	Troponin T3, skeletal, fast	21957	Mm.389992	NM_011620	7 F5|7 69.0 cM	Cytoeskeleton organization	regulation of muscle contraction	protein binding; structural constituent of cytoskeleton
TCCTCGCCAC	0	5	0.0290998	5	Up Regulated	Myl1	Myosin, light polypeptide 1	17901	Mm.1000	BC059087	1 C3|1 34.1 cM	Cytoskeleton organization	cytoskeleton organization and biogenesis	calcium ion binding; motor activity
GAAAGAAAAA	0	5	0.0290998	5	Up Regulated	Cxcl14	Chemokine (C-X-C motif) ligand 14	57266	Mm.30211	AF152377	13 B1	Immune response	immune response	chemokine activity; cytokine activity
TGGTGGACCT	2	10	0.0201007	5	Up Regulated	Irf1	Interferon regulatory factor 1	16362	Mm.105218	BC003821	11 B1.3|11 29.0 cM	Immune response	immune response; positive regulation of interleukin-12 biosynthesis; positive regulation of transcription, DNA-dependent; regulation of transcription, DNA-dependent; transcription	DNA binding; transcription factor activity
TTGGAATCCA	0	5	0.0290998	5	Up Regulated	Stau2	Staufen (RNA binding protein) homolog 2 (Drosophila)	29819	Mm.216257	AF459099	1 A3	Miscellaneous	transport	RNA binding; double-stranded RNA binding
TCATAATAAA	2	10	0.0201007	5	Up Regulated	Adssl1	Adenylosuccinate synthetase like 1	11565	Mm.3440	BC039943	12 F1	Miscellaneous	purine nucleotide biosynthesis; purine nucleotide metabolism	GTP binding; adenylosuccinate synthase activity; ligase activity; magnesium ion binding; metal ion binding; nucleotide binding; protein binding
TTACACGTGT	0	5	0.0290998	5	Up Regulated	Slc12a2	Solute carrier family 12, member 2	20496	Mm.399997	NM_009194	18 D3|18 32.0 cM	Miscellaneous	amino acid transport; chloride transport; ion transport; metabolism; potassium ion transport; sodium ion transport; transport	amino acid-polyamine transporter activity; carrier activity; cation:chloride symporter activity; potassium ion binding; protein binding; sodium ion binding; symporter activity; transferase activity; transporter activity
GCAGAGATGG	0	5	0.0290998	5	Up Regulated	Uckl1	Uridine-cytidine kinase 1-like 1	68556	Mm.232400	BC016535	2 H4	Miscellaneous	biosynthesis	ATP binding; kinase activity; nucleotide binding; transferase activity; uridine kinase activity
TCTTTGAACC	0	5	0.0290998	5	Up Regulated	Atp2a1	ATPase, Ca++ transporting, cardiac muscle, fast twitch 1	11937	Mm.35134	BC036292	7 F3|7 61.4 cM	Miscellaneous	ATP catabolism; calcium ion transport; cation transport; ion transport; metabolism; negative regulation of striated muscle contraction; proton transport; regulation of muscle contraction; transport	ATP binding; ATPase activity, coupled to transmembrane movement of ions, phosphorylative mechanism; calcium ion binding; calcium-transporting ATPase activity; catalytic activity; hydrolase activity; hydrolase activity, acting on acid anhydrides, catalyzing transmembrane movement of substances; magnesium ion binding; metal ion binding; nucleotide binding
TAATCACCAA	0	5	0.0290998	5	Up Regulated	Oaz2	Ornithine decarboxylase antizyme 2	18247	Mm.116749	NM_010952	9 C	Miscellaneous	polyamine metabolism	calcium ion binding; enzyme inhibitor activity; ornithine decarboxylase inhibitor activity
AGACACAATG	0	5	0.0290998	5	Up Regulated	Hsdl2	Hydroxysteroid dehydrogenase like 2	72479	Mm.272905	AJ293845	4 C1	Mitochondrio / oxidative phosphorilation	metabolism	oxidoreductase activity; sterol carrier activity
TGCTGCCAGA	0	5	0.0290998	5	Up Regulated	Ogfod2	2-oxoglutarate and iron-dependent oxygenase domain containing 2	66627	Mm.7050	BC069872	5 F	Ribosome / protein biosynthesis	protein metabolism	oxidoreductase activity, acting on paired donors, with incorporation or reduction of molecular oxygen, 2-oxoglutarate as one donor, and incorporation of one atom each of oxygen into both donors
AAGGTTGACT	0	5	0.0290998	5	Up Regulated	Clk4	CDC like kinase 4	12750	Mm.239354	BC002220	11 B1.3	Signal transduction	peptidyl-tyrosine phosphorylation; protein amino acid autophosphorylation; protein amino acid phosphorylation	ATP binding; kinase activity; nucleotide binding; protein kinase activity; protein serine/threonine kinase activity; protein-tyrosine kinase activity; transferase activity
AGGAGGGGTA	0	5	0.0290998	5	Up Regulated	Rab24	RAB24, member RAS oncogene family	19336	Mm.220923	BC028872	13 B1|13 36.0 cM	Signal transduction	autophagy; protein transport; small GTPase mediated signal transduction; transport	GTP binding; nucleotide binding
GTGAGACCTC	0	5	0.0290998	5	Up Regulated	Hddc3	HD domain containing 3	68695	Mm.21171	BC038310	7 D2	Signal transduction		hydrolase activity
GCTGCTGAAA	0	5	0.0290998	5	Up Regulated	Tmem100	Transmembrane protein 100	67888	Mm.212428	BC034841	11 C	Unknown
TTTAACTGAA	0	5	0.0290998	5	Up Regulated	Tmem93	Transmembrane protein 93	66048	Mm.73608	BC022104	11 B4	Unknown
TCAGCCTTGT	2	10	0.0201007	5	Up Regulated	2410015M20Rik	RIKEN cDNA 2410015M20 gene	224904	Mm.34002	BC056164	17 D	Unknown
TCGCCTACTG	0	5	0.0290998	5	Up Regulated	Yif1b	Yip1 interacting factor homolog B (S. cerevisiae)	77254	Mm.36699	NM_029887	7 B1	Unknown
TTTGTGTGCT	13	60	7.81886e-09	4.61538	Up Regulated	Ucp1	Uncoupling protein 1 (mitochondrial, proton carrier)	22227	Mm.4177	BC012701	8 C2|8 38.0 cM	Mitochondrio / oxidative phosphorilation	mitochondrial transport; transport	binding; oxidative phosphorylation uncoupler activity; protein binding; transporter activity
TCCTGGGATG	2	9	0.0349219	4.5	Up Regulated	Clstn3	Calsyntenin 3	232370	Mm.193701	BC055054	6 F2	Cell adhesion / migration	cell adhesion; homophilic cell adhesion	calcium ion binding; protein binding
AAGATGATTT	2	9	0.0349219	4.5	Up Regulated	Muc4	Mucin 4	140474	Mm.214599	AF161256	16 B3	Cell adhesion / migration	cell-matrix adhesion
GGGCCCAGGC	2	9	0.0349219	4.5	Up Regulated	Rtn2	Reticulon 2 (Z-band associated protein)	20167	Mm.24142	BC031370	7 A3|7 4.0 cM	Unknown		molecular function unknown
ACAATGTTCC	2	9	0.0349219	4.5	Up Regulated	Tmem70	Transmembrane protein 70	70397	Mm.194225	BC011320	1 A3	Unknown
CAGCCTGAAA	3	13	0.0111081	4.33333	Up Regulated	C79407	Expressed sequence C79407	217653	Mm.21144	BC052175	12 C1	Transcriptional regulation	regulation of transcription	DNA binding
ATCAACACCG	4	17	0.00365639	4.25	Up Regulated	Gnas	GNAS (guanine nucleotide binding protein, alpha stimulating) complex locus	14683	Mm.125770	AF107848	2 E1-H3|2 104.0 cM	Signal transduction	G-protein coupled receptor protein signaling pathway; G-protein signaling, adenylate cyclase activating pathway; energy reserve metabolism; response to drug; signal transduction	GTP binding; GTPase activity; guanyl nucleotide binding; nucleotide binding; signal transducer activity
GTTTTCCCCT	3	12	0.0187822	4	Up Regulated	Fabp3	Fatty acid binding protein 3, muscle and heart	14077	Mm.388886	BC002082	4 D2.2|4 61.0 cM	Lipid / Fatty acid biosynthesis	phosphatidylcholine biosynthesis; transport	binding; lipid binding
TGCACAGTGC	3	12	0.0187822	4	Up Regulated	S100a4	S100 calcium binding protein A4	20198	Mm.3925	BC051214	3 F1-F2|3 43.6 cM	Miscellaneous		calcium ion binding
CTGCGAGATT	5	20	0.00204855	4	Up Regulated	Ndufv2	NADH dehydrogenase (ubiquinone) flavoprotein 2	72900	Mm.2206	BC030946	17 E1.2	Mitochondrio / oxidative phosphorilation	mitochondrial electron transport, NADH to ubiquinone	2 iron, 2 sulfur cluster binding; NADH dehydrogenase (ubiquinone) activity; NADH dehydrogenase activity; iron ion binding; iron-sulfur cluster binding; metal ion binding; oxidoreductase activity
GACGTCTTCA	3	12	0.0187822	4	Up Regulated	Sncg	Synuclein, gamma	20618	Mm.282800	BC028508	14 B-C|14 12.5 cM	Unknown	biological process unknown	molecular function unknown
GGCACTGCGG	5	19	0.00338818	3.8	Up Regulated	Ndufa11	NADH dehydrogenase (ubiquinone) 1 alpha subcomplex 11	69875	Mm.279823	BC059729	17 D	Mitochondrio / oxidative phosphorilation	protein transport	NADH dehydrogenase (ubiquinone) activity; NADH dehydrogenase activity; oxidoreductase activity; protein transporter activity
GGTCACACTA	7	26	0.000642628	3.71429	Up Regulated	Uqcrfs1	Ubiquinol-cytochrome c reductase, Rieske iron-sulfur polypeptide 1	66694	Mm.181933	BC019934	13 A3.3	Mitochondrio / oxidative phosphorilation	electron transport; transport	2 iron, 2 sulfur cluster binding; iron ion binding; iron-sulfur cluster binding; metal ion binding; oxidoreductase activity; ubiquinol-cytochrome-c reductase activity
TACTGGGAGA	3	11	0.0314016	3.66667	Up Regulated	9030425E11Rik	RIKEN cDNA 9030425E11 gene	71566	Mm.280560	BC026447	9 A5.1	Immune response
TGCCTGAGTC	3	11	0.0314016	3.66667	Up Regulated	1700037H04Rik	RIKEN cDNA 1700037H04 gene	67326	Mm.27711	BC006041	2 F3	Unknown
CGTGTATTTA	7	25	0.00104375	3.57143	Up Regulated	Uqcrc2	Ubiquinol cytochrome c reductase core protein 2	67003	Mm.334206	BC003423	7 F2	Mitochondrio / oxidative phosphorilation	electron transport; proteolysis; transport	metalloendopeptidase activity; oxidoreductase activity; ubiquinol-cytochrome-c reductase activity
GAGTAATACA	25	88	6.07475e-10	3.52	Up Regulated	Acaa2	Acetyl-Coenzyme A acyltransferase 2 (mitochondrial 3-oxoacyl-Coenzyme A thiolase)	52538	Mm.245724	BC028901	18 E2|18 45.0 cM	Lipid / Fatty acid biosynthesis	fatty acid metabolism; lipid metabolism	acetyl-CoA C-acyltransferase activity; acyltransferase activity; transferase activity
AATTTCACAC	12	40	5.7315e-05	3.33333	Up Regulated	Car3	Carbonic anhydrase 3	12350	Mm.300	BC011129	3 A2|3 11.7 cM	Miscellaneous	one-carbon compound metabolism	carbonate dehydratase activity; lyase activity; metal ion binding; zinc ion binding
TGCACTTGGA	4	13	0.0272229	3.25	Up Regulated	Cpt1b	Carnitine palmitoyltransferase 1b, muscle	12895	Mm.358582	NM_009948	15 E3|15 52.6 cM	Lipid / Fatty acid biosynthesis	fatty acid metabolism; lipid metabolism; long-chain fatty acid transport; transport	acyltransferase activity; carnitine O-palmitoyltransferase activity; kinase activity; transferase activity
ATAGCAGCAC	8	26	0.00148495	3.25	Up Regulated	Cox5b	Cytochrome c oxidase, subunit Vb	12859	Mm.180182	BC096048	1 B	Mitochondrio / oxidative phosphorilation	electron transport	cytochrome-c oxidase activity; metal ion binding; oxidoreductase activity; zinc ion binding
CTTCTCTGTG	5	16	0.0145372	3.2	Up Regulated	Peci	Peroxisomal delta3, delta2-enoyl-Coenzyme A isomerase	23986	Mm.28883	BC001983	13 A4	Lipid / Fatty acid biosynthesis	metabolism; peroxisome organization and biogenesis	acyl-CoA binding; catalytic activity; dodecenoyl-CoA delta-isomerase activity; isomerase activity
GCTTGTGACG	7	22	0.00427946	3.14286	Up Regulated	Taldo1	Transaldolase 1	21351	Mm.29182	BC004754	7 F3-F4	Carbohydrate metabolism	carbohydrate metabolism; metabolism; pentose-phosphate shunt	transaldolase activity; transferase activity
CACGGGACCA	11	34	0.00039846	3.09091	Up Regulated	Uqcrh	Ubiquinol-cytochrome c reductase hinge protein	66576	Mm.181721	BC011388	4 C7	Mitochondrio / oxidative phosphorilation	electron transport; mitochondrial electron transport, ubiquinol to cytochrome c; transport	oxidoreductase activity; ubiquinol-cytochrome-c reductase activity
TATGCCTGTC	6	18	0.0124258	3	Up Regulated	Ly6c	Lymphocyte antigen 6 complex, locus C	17067	Mm.1583	BC010764	15 D3|15 42.7 cM	Immune response	defense response	GPI anchor binding
TATTAAAAAA	11	33	0.000620225	3	Up Regulated	Hadhb	Hydroxyacyl-Coenzyme A dehydrogenase/3-ketoacyl-Coenzyme A thiolase/enoyl-Coenzyme A hydratase (trifunctional protein), beta subunit	231086	Mm.291463	BC005585	5 B1	Lipid / Fatty acid biosynthesis	fatty acid beta-oxidation; fatty acid metabolism; lipid metabolism	acetyl-CoA C-acetyltransferase activity; acetyl-CoA C-acyltransferase activity; acyltransferase activity; transferase activity
TCACCTGCTA	4	12	0.0437228	3	Up Regulated	Them2	Thioesterase superfamily member 2	66834	Mm.2125	BC018165	13 A3.2	Miscellaneous		catalytic activity; hydrolase activity
AAGCACTGGT	9	26	0.00314214	2.88889	Up Regulated	Letmd1	LETM1 domain containing 1	68614	Mm.275272	BC021361	15 F1	Signal transduction		receptor activity
TCCATCTGCC	72	207	0	2.875	Up Regulated	Cox8b	Cytochrome c oxidase, subunit VIIIb	12869	Mm.3841	BC027531	7 F5|7 68.8 cM	Mitochondrio / oxidative phosphorilation	electron transport	cytochrome-c oxidase activity; oxidoreductase activity
GTTAAGTTAA	15	43	0.000142549	2.86667	Up Regulated	Ndufc1	NADH dehydrogenase (ubiquinone) 1, subcomplex unknown, 1	66377	Mm.331007	NM_025523	3 D	Mitochondrio / oxidative phosphorilation		NADH dehydrogenase (ubiquinone) activity; NADH dehydrogenase activity; oxidoreductase activity
CTTCTGAATA	7	20	0.0105138	2.85714	Up Regulated	Actn3	Actinin alpha 3	11474	Mm.5316	NM_013456	19 A|19 3.0 cM	Cytoskeleton organization	muscle contraction	actin binding; actin filament binding; calcium ion binding; protein binding; protein binding, bridging; protein homodimerization activity
CGCCTGTGTG	6	17	0.0194586	2.83333	Up Regulated	Myh2	Myosin, heavy polypeptide 2, skeletal muscle, adult	17882	Mm.425679	NM_001039545	11 B3|11 35.0 cM	Cytoskeleton organization	cytoskeleton organization and biogenesis; plasma membrane repair	ATP binding; motor activity
ACAAAAACTC	5	14	0.0364213	2.8	Up Regulated	Fhl1	Four and a half LIM domains 1	14199	Mm.3126	BC031120	X A6-A7.1	Cell differentiation	cell differentiation; development	heme binding; metal ion binding; zinc ion binding
CGACCAGCAG	5	14	0.0364213	2.8	Up Regulated	Vdac2	Voltage-dependent anion channel 2	22334	Mm.262327	BC003731	14 A3|14 2.5 cM	Mitochondrio / oxidative phosphorilation	anion transport; ion transport; transport	porin activity; voltage-gated anion channel porin activity; voltage-gated ion-selective channel activity
TAGCTGGAAG	7	19	0.0162445	2.71429	Up Regulated	Cpt2	Carnitine palmitoyltransferase 2	12896	Mm.307620	NM_009949	4 C7|4 54.4 cM	Lipid / Fatty acid biosynthesis	fatty acid metabolism; lipid metabolism; transport	acyltransferase activity; carnitine O-palmitoyltransferase activity; transferase activity
ATTGGCTTAA	6	16	0.0301338	2.66667	Up Regulated	Phb	Prohibitin	18673	Mm.263862	BC083354	11 D|11 55.6 cM	Mitochondrio / oxidative phosphorilation	DNA replication	protein binding
GACATTTCCT	9	24	0.00739006	2.66667	Up Regulated	Cib2	Calcium and integrin binding family member 2	56506	Mm.42192	BC005739	9 A5.3	Signal transduction		calcium ion binding; kinase activity
GAAGAGGGGG	11	29	0.00340757	2.63636	Up Regulated	Hp	Haptoglobin	15439	Mm.26730	NM_017370	8 D3|8 55.0 cM	Miscellaneous	acute-phase response; proteolysis	chymotrypsin activity; hemoglobin binding; serine-type endopeptidase activity; trypsin activity
TAACTGACAA	11	29	0.00340757	2.63636	Up Regulated	Mt2	Metallothionein 2	17750	Mm.147226	BC031758	8 C5|8 45.0 cM	Signal transduction	nitric oxide mediated signal transduction; zinc ion homeostasis	metal ion binding; zinc ion binding
CAGGCCACAC	43	113	5.57355e-09	2.62791	Up Regulated	Atp5b	ATP synthase, H+ transporting mitochondrial F1 complex, beta subunit	11947	Mm.238973	BC046616	10 D3	Mitochondrio / oxidative phosphorilation	ATP biosynthesis; ATP synthesis coupled proton transport; ion transport; proton transport; transport	ATP binding; hydrogen ion transporter activity; hydrogen-exporting ATPase activity, phosphorylative mechanism; hydrogen-transporting ATP synthase activity, rotational mechanism; hydrogen-transporting ATPase activity, rotational mechanism; hydrolase activity; hydrolase activity, acting on acid anhydrides, catalyzing transmembrane movement of substances; metal ion binding; nucleoside-triphosphatase…
GGCTAAAATA	16	42	0.000418114	2.625	Up Regulated	Gstz1	Glutathione transferase zeta 1 (maleylacetoacetate isomerase)	14874	Mm.29652	BC031777	12 E	Mitochondrio / oxidative phosphorilation	L-phenylalanine catabolism; aromatic amino acid family metabolism; tyrosine catabolism	catalytic activity; glutathione transferase activity; isomerase activity; maleylacetoacetate isomerase activity; transferase activity
ATGGTGTTTC	7	18	0.024836	2.57143	Up Regulated	Gpx1	Glutathione peroxidase 1	14775	Mm.1090	BC086649	9 F1|9 57.0 cM	Apoptosis	induction of apoptosis by oxidative stress; response to oxidative stress; response to reactive oxygen species	glutathione peroxidase activity; oxidoreductase activity; peroxidase activity; selenium binding
TCTTTGGAAC	7	18	0.024836	2.57143	Up Regulated	Mdh2	Malate dehydrogenase 2, NAD (mitochondrial)	17448	Mm.297096	BC023482	5 G2|5 78.0 cM	Carbohydrate metabolism	glycolysis; malate metabolism; tricarboxylic acid cycle; tricarboxylic acid cycle intermediate metabolism	L-lactate dehydrogenase activity; L-malate dehydrogenase activity; malate dehydrogenase activity; oxidoreductase activity; protein binding
GTGCCATATT	9	23	0.0111865	2.55556	Up Regulated	Idh2	Isocitrate dehydrogenase 2 (NADP+), mitochondrial	269951	Mm.246432	BC060030	7 D2|7 41.0 cM	Carbohydrate metabolism	glyoxylate cycle; main pathways of carbohydrate metabolism; metabolism; tricarboxylic acid cycle	isocitrate dehydrogenase (NADP+) activity; oxidoreductase activity; oxidoreductase activity, acting on NADH or NADPH, NAD or NADP as acceptor
AATGGCTAGC	11	28	0.00512272	2.54545	Up Regulated	Cycs	Cytochrome c, somatic	13063	Mm.35389	BC092213	6 B2.3|6 23.0 cM	Apoptosis	caspase activation via cytochrome c; electron transport; positive regulation of apoptosis; transport	electron carrier activity; heme binding; iron ion binding; metal ion binding
CAGCTAATGC	9	22	0.0167747	2.44444	Up Regulated	Acadl	Acyl-Coenzyme A dehydrogenase, long-chain	11363	Mm.2445	BC027412	1 C3|1 27.3 cM	Lipid / Fatty acid biosynthesis	electron transport; fatty acid metabolism; lipid metabolism; metabolism	FAD binding; acyl-CoA dehydrogenase activity; long-chain-acyl-CoA dehydrogenase activity; oxidoreductase activity
CCCTGCCTTA	46	109	1.44163e-07	2.36957	Up Regulated	Ckm	Creatine kinase, muscle	12715	Mm.2375	NM_007710	7 A3|7 4.5 cM	Miscellaneous	phosphocreatine biosynthesis; phosphocreatine metabolism	creatine kinase activity; kinase activity; transferase activity; transferase activity, transferring phosphorus-containing groups
TTGGGCCAGA	24	56	0.000210581	2.33333	Up Regulated	Cox7c	Cytochrome c oxidase, subunit VIIc	12867	Mm.378898	BC010772	13 C3	Mitochondrio / oxidative phosphorilation	electron transport	cytochrome-c oxidase activity; oxidoreductase activity
GAGATGCCTG	20	46	0.000932216	2.3	Up Regulated	Ndufa10	NADH dehydrogenase (ubiquinone) 1 alpha subcomplex 10	67273	Mm.248778	BC003439	1 D	Mitochondrio / oxidative phosphorilation	nucleobase, nucleoside, nucleotide and nucleic acid metabolism	ATP binding; NADH dehydrogenase (ubiquinone) activity; NADH dehydrogenase activity; oxidoreductase activity; phosphotransferase activity, alcohol group as acceptor
GTGCTGTTGT	11	25	0.0165551	2.27273	Up Regulated	Angptl4	Angiopoietin-like 4	57875	Mm.196189	BC006611	17 B1	Apoptosis	cellular response to starvation; negative regulation of apoptosis; negative regulation of lipoprotein lipase activity; positive regulation of angiogenesis; positive regulation of lipid metabolism; response to hypoxia	enzyme inhibitor activity; molecular function unknown
GGCTTCACTG	11	25	0.0165551	2.27273	Up Regulated	Ifi27	Interferon, alpha-inducible protein 27	76933	Mm.271275	BC100588	12 E	Miscellaneous	aging; response to virus
TTCTGGGTAG	12	27	0.0135117	2.25	Up Regulated	Ndufb8	NADH dehydrogenase (ubiquinone) 1 beta subcomplex 8	67264	Mm.2060	BC043019	19 D1	Mitochondrio / oxidative phosphorilation	electron transport	NADH dehydrogenase (ubiquinone) activity; NADH dehydrogenase activity; oxidoreductase activity
GCATACGGCG	9	20	0.0365794	2.22222	Up Regulated	Atp5k	ATP synthase, H+ transporting, mitochondrial F1F0 complex, subunit e	11958	Mm.136093	BC028438	5 F|5 56.0 cM	Mitochondrio / oxidative phosphorilation	ATP biosynthesis; ATP synthesis coupled proton transport; ion transport; proton transport; transport	hydrogen ion transporter activity; hydrogen-transporting ATP synthase activity, rotational mechanism; hydrogen-transporting ATPase activity, rotational mechanism; metal ion binding
GCCTTCTCAG	14	30	0.0129328	2.14286	Up Regulated	Cyc1	Cytochrome c-1	66445	Mm.29196	BC005620	15 D3	Mitochondrio / oxidative phosphorilation	electron transport; oxidative phosphorylation; transport	electron carrier activity; heme binding; iron ion binding; metal ion binding
CAATAAAACA	10	21	0.0427873	2.1	Up Regulated	Sar1b	SAR1 gene homolog B (S. cerevisiae)	66397	Mm.196592	BC082550	11 B1.3	Signal transduction	ER to Golgi vesicle-mediated transport; intracellular protein transport; protein transport; small GTPase mediated signal transduction; transport	GTP binding; magnesium ion binding; metal ion binding; nucleotide binding
TTATGAAATG	49	101	1.00108e-05	2.06122	Up Regulated	Ndufa1	NADH dehydrogenase (ubiquinone) 1 alpha subcomplex, 1	54405	Mm.34869	BC024364	X A2	Mitochondrio / oxidative phosphorilation		NADH dehydrogenase (ubiquinone) activity; NADH dehydrogenase activity; oxidoreductase activity
TGGGTTTAGA	18	37	0.00808839	2.05556	Up Regulated	Higd1a	HIG1 domain family, member 1A	56295	Mm.347915	BC021594	9 F4	Unknown	biological process unknown	molecular function unknown
GAAGCTGTTG	19	39	0.00660416	2.05263	Up Regulated	Pgam2	Phosphoglycerate mutase 2	56012	Mm.219627	BC010750	11 A1	Carbohydrate metabolism	glycolysis; metabolism	bisphosphoglycerate mutase activity; bisphosphoglycerate phosphatase activity; catalytic activity; hydrolase activity; intramolecular transferase activity, phosphotransferases; isomerase activity; phosphoglycerate mutase activity
CTGGGTCCAA	18	36	0.0113089	2	Up Regulated	Fh1	Fumarate hydratase 1	14194	Mm.41502	BC006048	1 H4	Carbohydrate metabolism	fumarate metabolism; tricarboxylic acid cycle	catalytic activity; fumarate hydratase activity; lyase activity
GTTCACTTTC	51	100	3.28782e-05	1.96078	Up Regulated	Atp5e	ATP synthase, H+ transporting, mitochondrial F1 complex, epsilon subunit	67126	Mm.20841	BC024339	2 H4	Mitochondrio / oxidative phosphorilation	ATP biosynthesis; ATP synthesis coupled proton transport; ion transport; proton transport; transport	hydrogen ion transporter activity; hydrogen-exporting ATPase activity, phosphorylative mechanism; hydrogen-transporting ATP synthase activity, rotational mechanism; hydrogen-transporting ATPase activity, rotational mechanism; hydrolase activity; metal ion binding
TATTGGCTCT	66	126	6.30116e-06	1.90909	Up Regulated	Cox8a	Cytochrome c oxidase, subunit VIIIa	12868	Mm.14022	U37721	19 A	Mitochondrio / oxidative phosphorilation	electron transport	cytochrome-c oxidase activity; oxidoreductase activity
AATAAAAGTT	28	53	0.0038959	1.89286	Up Regulated	Atp5a1	ATP synthase, H+ transporting, mitochondrial F1 complex, alpha subunit, isoform 1	11946	Mm.276137	BC014854	18 E3|18 50.0 cM	Mitochondrio / oxidative phosphorilation	ATP biosynthesis; ATP synthesis coupled proton transport; ion transport; proton transport; transport	ATP binding; hydrogen ion transporter activity; hydrogen-transporting ATP synthase activity, rotational mechanism; hydrogen-transporting ATPase activity, rotational mechanism; hydrolase activity; hydrolase activity, acting on acid anhydrides, catalyzing transmembrane movement of substances; metal ion binding; nucleotide binding
CGCCGCCGGC	20	37	0.0195403	1.85	Up Regulated	Rpl35	Ribosomal protein L35	66489	Mm.345333	BC025884	2 B	Ribosome / protein biosynthesis	protein biosynthesis	structural constituent of ribosome
GAGGGCCGGA	38	69	0.0017846	1.81579	Up Regulated	Tnni2	Troponin I, skeletal, fast 2	21953	Mm.39469	BC028515	7 F5|7 70.0 cM	Cytoeskeleton organization	hydrogen transport; regulation of muscle contraction	ATP binding; actin binding; hydrogen-exporting ATPase activity, phosphorylative mechanism; structural constituent of cytoskeleton
TTGACAGACA	94	168	1.72658e-06	1.78723	Up Regulated	Uqcr	Ubiquinol-cytochrome c reductase (6.4kD) subunit	66594	Mm.379119	BC034408	10 C1	Mitochondrio / oxidative phosphorilation	electron transport; transport	oxidoreductase activity; ubiquinol-cytochrome-c reductase activity
CAACTGTATT	27	48	0.0115844	1.77778	Up Regulated	Aco2	Aconitase 2, mitochondrial	11429	Mm.154581	BC004645	15 E1	Carbohydrate metabolism	citrate metabolism; metabolism; tricarboxylic acid cycle	4 iron, 4 sulfur cluster binding; aconitate hydratase activity; hydro-lyase activity; iron ion binding; iron-sulfur cluster binding; lyase activity; metal ion binding
AATCCTTGCC	26	46	0.0141376	1.76923	Up Regulated	1500032D16Rik	RIKEN cDNA 1500032D16 gene	78330	Mm.28349	BC013640	17 A3.3	Unknown
AAGGTCTGCC	27	46	0.0203425	1.7037	Up Regulated	Gpx4	Glutathione peroxidase 4	625249	Mm.359573	BC106147	10 C1|10 43.0 cM	Response to DNA damage	development; establishment and/or maintenance of chromatin architecture; response to oxidative stress; spermatogenesis	glutathione peroxidase activity; oxidoreductase activity; peroxidase activity; phospholipid-hydroperoxide glutathione peroxidase activity; selenium binding
GTAGCCAGCA	39	64	0.00983219	1.64103	Up Regulated	S3-12	Plasma membrane associated protein, S3-12	57435	Mm.12966	AK173286	17 D	Unknown
CCTACTAACC	39	63	0.0126532	1.61538	Up Regulated	Aldoa	Aldolase 1, A isoform	11674	Mm.275831	BC043026	7 F4	Carbohydrate metabolism	glycolysis; metabolism	catalytic activity; fructose-bisphosphate aldolase activity; lyase activity
TGCCTTCTCT	29	46	0.0394934	1.58621	Up Regulated	Acadvl	Acyl-Coenzyme A dehydrogenase, very long chain	11370	Mm.18630	BC026559	11 B2-B5|11 38.0 cM	Lipid / Fatty acid biosynthesis	electron transport; fatty acid metabolism; lipid metabolism; metabolism	FAD binding; acyl-CoA dehydrogenase activity; oxidoreductase activity
GTAAGCAAAA	43	67	0.0159737	1.55814	Up Regulated	Ubb	Ubiquitin B	22187	Mm.371592	BC019850	11 B2|11 35.0 cM	Ribosome / protein biosynthesis	protein modification
TCAGGCTGCC	99	154	0.000260915	1.55556	Up Regulated	Fth1	Ferritin heavy chain 1	14319	Mm.1776	BC012314	19 A-C|19 2.0 cM	Cell cycle / proliferation	immune response; iron ion homeostasis; iron ion transport; negative regulation of cell proliferation	binding; ferric iron binding; ferroxidase activity; iron ion binding; kinase binding; metal ion binding; oxidoreductase activity
TTGTTAGTGC	86	131	0.001231	1.52326	Up Regulated	Mdh1	Malate dehydrogenase 1, NAD (soluble)	17449	Mm.212703	BC050940	11 A3.1|11 12.0 cM	Carbohydrate metabolism	glycolysis; malate metabolism; tricarboxylic acid cycle; tricarboxylic acid cycle intermediate metabolism	L-lactate dehydrogenase activity; L-malate dehydrogenase activity; malate dehydrogenase activity; oxidoreductase activity
CAGCTGCCTC	50	73	0.027702	1.46	Up Regulated	Cidec	Cell death-inducing DFFA-like effector c	14311	Mm.10026	BC099676	6 E3	Apoptosis	apoptosis; induction of apoptosis	molecular function unknown; protein binding
TGACCCCGGG	125	181	0.000647808	1.448	Up Regulated	Uba52	Ubiquitin A-52 residue ribosomal protein fusion product 1	22186	Mm.297372	BC014772	8 B3.3|8 33.5 cM	Ribosome / protein biosynthesis	protein biosynthesis; protein modification	structural constituent of ribosome
AAGACCTATG	52	75	0.0299558	1.44231	Up Regulated	Dbi	Diazepam binding inhibitor	13167	Mm.2785	BC028874	1 E2	Lipid / Fatty acid biosynthesis	transport	acyl-CoA binding; lipid binding
TTGGTGAAGG	59	82	0.0380849	1.38983	Up Regulated	Tmsb4x	Thymosin, beta 4, X chromosome	19241	Mm.142729	BC018286	X F5|X 72.5 cM	Cytoskeleton organization	cytoskeleton organization and biogenesis; regulation of cell migration	actin binding; protein binding
TACTCATTAT	63	86	0.0428432	1.36508	Up Regulated	Cox7b	Cytochrome c oxidase subunit VIIb	66142	Mm.197728	BC024350	X C3	Mitochondrio / oxidative phosphorilation	electron transport	cytochrome-c oxidase activity; metal ion binding; oxidoreductase activity; zinc ion binding
AATATGTGTG	145	192	0.00548682	1.32414	Up Regulated	Cox6c	Cytochrome c oxidase, subunit VIc	12864	Mm.548	BC024666	15 B3.3	Mitochondrio / oxidative phosphorilation	electron transport	cytochrome-c oxidase activity; oxidoreductase activity
CATCTGAAAA	107	139	0.0261572	1.29907	Up Regulated	Traf3ip3	TRAF3 interacting protein 3	215243	Mm.261259	BC096403	1 H6	Miscellaneous	proteolysis	hydrolase activity; peptidase activity; serine-type endopeptidase activity
AGCCAAAGGA	395	495	0.00021082	1.25316	Up Regulated	Fabp4	Fatty acid binding protein 4, adipocyte	11770	Mm.582	BC002148	3 A1|3 13.9 cM	Lipid / Fatty acid biosynthesis	cholesterol homeostasis; cytokine production; negative regulation of protein kinase activity; negative regulation of transcription; positive regulation of inflammatory response; transport	binding; lipid binding; transcriptional repressor activity
TGGGTTGTCT	374	455	0.00161235	1.21658	Up Regulated	Tpt1	Tumor protein, translationally-controlled 1	22070	Mm.297482	BC092381	14 D3	Apoptosis	anti-apoptosis	calcium ion binding; molecular function unknown; protein binding
GTGAAACTAA	227	265	0.0483501	1.1674	Up Regulated	Rps4x	Ribosomal protein S4, X-linked	20102	Mm.66	BC009100	X D|X 39.0 cM	Cell cycle / proliferation	cell proliferation; development; protein biosynthesis; regulation of progression through cell cycle; ribosome biogenesis	RNA binding; rRNA binding; structural constituent of ribosome
CAAACTCTCA	121	90	0.0499709	-1.34444	Down Regulated	Sparc	Secreted acidic cysteine rich glycoprotein	20692	Mm.291442	NM_009242	11 B1|11 29.9 cM	Signal transduction	transmembrane receptor protein tyrosine kinase signaling pathway	calcium ion binding; copper ion binding
TAATAGTAAC	99	68	0.0247998	-1.45588	Down Regulated	Cox5a	Cytochrome c oxidase, subunit Va	12858	Mm.273403	BC034302	9 B	Mitochondrio / oxidative phosphorilation	electron transport	cytochrome-c oxidase activity; iron ion binding; metal ion binding; oxidoreductase activity
CCCTTCTTCT	105	70	0.0127958	-1.5	Down Regulated	Hba-a1	Hemoglobin alpha, adult chain 1	15122	Mm.196110	BC043020	11 A4|11 16.0 cM	Mitochondrio / oxidative phosphorilation	oxygen transport; transport	binding; heme binding; iron ion binding; metal ion binding; oxygen binding; oxygen transporter activity
CACAAACGGT	75	49	0.0277624	-1.53061	Down Regulated	Rps27	Ribosomal protein S27	57294	Mm.270283	BC048352	3 F1	Ribosome / protein biosynthesis	cell proliferation; protein biosynthesis; signal transduction	RNA binding; metal ion binding; protein binding; structural constituent of ribosome; zinc ion binding
TTTGCTTTAA	137	89	0.00253361	-1.53933	Down Regulated	Acly	ATP citrate lyase	104112	Mm.282039	BC056378	11 D	Lipid / Fatty acid biosynthesis	acetyl-CoA biosynthesis; lipid biosynthesis; metabolism	ATP binding; ATP citrate synthase activity; catalytic activity; lyase activity; magnesium ion binding; metal ion binding; nucleotide binding; protein binding; transferase activity
TGTAGTGTAA	197	123	8.2491e-05	-1.60163	Down Regulated	Rps8	Ribosomal protein S8	20116	Mm.338718	BC027217	4 D2.1	Ribosome / protein biosynthesis	ribosome biogenesis	structural constituent of ribosome
GAAACTCTAC	53	33	0.0411751	-1.60606	Down Regulated	Cdo1	Cysteine dioxygenase 1, cytosolic	12583	Mm.241056	BC013638	18 C|18 23.0 cM	Miscellaneous	L-cysteine catabolism to taurine; L-cysteine metabolism; taurine metabolism	cysteine dioxygenase activity; electron carrier activity; iron ion binding; oxidoreductase activity; oxidoreductase activity, acting on single donors with incorporation of molecular oxygen, incorporation of two atoms of oxygen
TTTGACAATG	49	29	0.0311383	-1.68966	Down Regulated	C4b	Complement component 4B (Childo blood group)	12268	Mm.18845	BC065999	17 B1|17 18.8 cM	Immune response	complement activation; immunoglobulin mediated immune response; inflammatory response	endopeptidase inhibitor activity
GGCTGTTGAA	45	25	0.0221584	-1.8	Down Regulated	Csrp1	Cysteine and glycine-rich protein 1	13007	Mm.196484	BC006912	1 E4	Cytoskeleton organization	actin cytoskeleton organization and biogenesis	metal ion binding; protein binding; zinc ion binding
GAAATATATG	100	55	0.000501443	-1.81818	Down Regulated	Atp5g3	ATP synthase, H+ transporting, mitochondrial F0 complex, subunit c (subunit 9), isoform 3	228033	Mm.2966	NM_175015	2 C3	Mitochondrio / oxidative phosphorilation	ATP synthesis coupled proton transport; glyoxylate cycle; hydrogen transport; ion transport; metabolism; proton transport; transport; tricarboxylic acid cycle	hydrogen ion transporter activity; hydrogen-exporting ATPase activity, phosphorylative mechanism; hydrogen-transporting ATP synthase activity, rotational mechanism; hydrogen-transporting ATPase activity, rotational mechanism; isocitrate dehydrogenase (NADP+) activity; lipid binding; oxidoreductase activity
TTAAGAGGGA	33	18	0.044799	-1.83333	Down Regulated	Tob1	Transducer of ErbB-2.1	22057	Mm.259673	BC082588	11 C	Cell differentiation	SMAD protein nuclear translocation; negative regulation of BMP signaling pathway; negative regulation of osteoblast differentiation	SMAD binding; protein binding; transcription corepressor activity
AGAAACAAGA	33	18	0.044799	-1.83333	Down Regulated	Sod1	Superoxide dismutase 1, soluble	20655	Mm.276325	BC002066	16 B5-C3|16 61.0 cM	Response to DNA damage	DNA fragmentation during apoptosis; activation of MAPK activity; removal of superoxide radicals; response to oxidative stress; superoxide metabolism; superoxide release	antioxidant activity; copper ion binding; copper, zinc superoxide dismutase activity; metal ion binding; oxidoreductase activity; superoxide dismutase activity; zinc ion binding
GCTGCCAGGG	29	15	0.0432434	-1.93333	Down Regulated	Bag1	Bcl2-associated athanogene 1	12017	Mm.688	NM_009736	4 B1	Apoptosis	apoptosis; neuron differentiation; protein folding; protein modification; regulation of apoptosis	protein binding
TTAATATTTA	37	19	0.020763	-1.94737	Down Regulated	Ndufa6	NADH dehydrogenase (ubiquinone) 1 alpha subcomplex, 6 (B14)	67130	Mm.27570	BC048451	15 E2	Mitochondrio / oxidative phosphorilation		NADH dehydrogenase (ubiquinone) activity; NADH dehydrogenase activity; oxidoreductase activity
TGAAATAAAC	49	25	0.0071256	-1.96	Down Regulated	Npm1	Nucleophosmin 1	18148	Mm.6343	BC054755	11 A4	Cell cycle / proliferation	cell aging; centrosome cycle; intracellular protein transport; negative regulation of cell proliferation; nucleocytoplasmic transport; protein localization; regulation of DNA damage response, signal transduction by p53 class mediator	DNA binding; NF-kappaB binding; RNA binding; nucleic acid binding; protein binding; rRNA binding; unfolded protein binding
TGGTGTAGGA	69	35	0.00125856	-1.97143	Down Regulated	Hspa5	Heat shock 70kD protein 5 (glucose-regulated protein)	14828	Mm.330160	BC050927	2 B|2 22.5 cM	Ribosome / protein biosynthesis	ER overload response; protein folding; response to unfolded protein	ATP binding; nucleotide binding; protein binding; ribosome binding
AGACCCTGTC	71	35	0.000697833	-2.02857	Down Regulated	Pnpla3	Patatin-like phospholipase domain containing 3	116939	Mm.390817	NM_054088	15 E3	Lipid / Fatty acid biosynthesis	biological process unknown; lipid catabolism; triacylglycerol biosynthesis; triacylglycerol catabolism	acyltransferase activity; catalytic activity; hydrolase activity; molecular function unknown; phospholipase A2 activity; transferase activity; triacylglycerol lipase activity
GCCTTTATGA	71	33	0.000285694	-2.15152	Down Regulated	Rps24	Ribosomal protein S24	20088	Mm.16775	BC058817	14 B	Ribosome / protein biosynthesis	protein biosynthesis; ribosome biogenesis	RNA binding; structural constituent of ribosome
TACATTTTCA	20	9	0.0498276	-2.22222	Down Regulated	Snrpg	Small nuclear ribonucleoprotein polypeptide G	68011	Mm.276802	BC027499	6 B1	RNA metabolism	RNA splicing; mRNA metabolism; mRNA processing; nuclear mRNA splicing, via spliceosome; spliceosome assembly	RNA binding; RNA splicing factor activity, transesterification mechanism
CACACCTGTA	23	10	0.02898	-2.3	Down Regulated	Aacs	Acetoacetyl-CoA synthetase	78894	Mm.290720	BC026817	5 F	Lipid / Fatty acid biosynthesis	isoprenoid biosynthesis; metabolism	CoA-ligase activity; acetoacetate-CoA ligase activity; catalytic activity
TGCTGTGCAT	37	16	0.00502972	-2.3125	Down Regulated	Ddx3x	DEAD/H (Asp-Glu-Ala-Asp/His) box polypeptide 3, X-linked	13205	Mm.289662	BC083059	X A1.1|X 42.0 cM	Cell cycle / proliferation		ATP binding; ATP-dependent RNA helicase activity; ATP-dependent helicase activity; DNA binding; RNA binding; RNA helicase activity; helicase activity; hydrolase activity; nucleic acid binding; nucleotide binding
TGGGGAAGAG	33	14	0.00705635	-2.35714	Down Regulated	Tra2a	Transformer 2 alpha homolog (Drosophila)	101214	Mm.196598	BC057448	6 B2.3	RNA metabolism	biological process unknown; mRNA processing; nuclear mRNA splicing, via spliceosome	RNA binding; identical protein binding; nucleic acid binding; nucleotide binding
TAACCAATCA	29	12	0.00988726	-2.41667	Down Regulated	Rab5c	RAB5C, member RAS oncogene family	19345	Mm.29829	BC027378	11 D|11 60.0 cM	Signal transduction	endosome organization and biogenesis; protein transport; regulation of endocytosis; small GTPase mediated signal transduction; transport	GTP binding; GTPase activity; nucleotide binding
GGAGAGGGTA	17	7	0.0497474	-2.42857	Down Regulated	Ywhaq	Tyrosine 3-monooxygenase/tryptophan 5-monooxygenase activation protein, theta polypeptide	22630	Mm.289630	BC090838	12 A1.3	Cell cycle / proliferation	protein targeting; signal transduction; small GTPase mediated signal transduction	protein domain specific binding
GCTTTGAATG	17	7	0.0497474	-2.42857	Down Regulated	Atpif1	ATPase inhibitory factor 1	11983	Mm.2171	BC012680	4 D2.3	Mitochondrio / oxidative phosphorilation	negative regulation of endothelial cell proliferation; negative regulation of hydrolase activity; negative regulation of nucleotide metabolism; protein homotetramerization; response to pH	ATPase binding; ATPase inhibitor activity; angiostatin binding; calmodulin binding; enzyme inhibitor activity; protein homodimerization activity
GGAGGGTGTG	22	9	0.0238939	-2.44444	Down Regulated	Ppap2c	Phosphatidic acid phosphatase type 2c	50784	Mm.28873	BC010332	10 C1|10 42.0 cM	Miscellaneous		hydrolase activity; phosphatidate phosphatase activity
TTTCAAGGGA	49	20	0.000633104	-2.45	Down Regulated	Grina	Glutamate receptor, ionotropic, N-methyl D-asparate-associated protein 1 (glutamate binding)	66168	Mm.41665	BC010802	15 E1	Signal transduction		receptor activity
GAAAGAGGGA	20	8	0.0283775	-2.5	Down Regulated	Tomm40l	Translocase of outer mitochondrial membrane 40 homolog-like (yeast)	641376	Mm.288374	BC058978	1 H3	Mitochondrio / oxidative phosphorilation	anion transport; protein transport; transport	receptor activity; voltage-gated ion-selective channel activity
GGATATGTGG	18	7	0.0336545	-2.57143	Down Regulated	Egr1	Early growth response 1	13653	Mm.181959	M19643	18 C/D|18 16.0 cM	Transcriptional regulation	T cell differentiation; regulation of transcription, DNA-dependent; transcription	DNA binding; metal ion binding; nucleic acid binding; transcription factor activity; zinc ion binding
TTTATTTCAT	21	8	0.0191846	-2.625	Down Regulated	Shfm1	Split hand/foot malformation (ectrodactyly) type 1	20422	Mm.2469	BC023490	6 A2	Ribosome / protein biosynthesis	double-strand break repair via homologous recombination; proteolysis	peptidase activity; protein binding
CAGATCTTTG	50	19	0.000244139	-2.63158	Down Regulated	Ubc	Ubiquitin C	22190	Mm.331	BC006680	5 G1.1|5 64.0 cM	Ribosome / protein biosynthesis	protein modification
TTGTCAGGTA	220	80	1.02164e-15	-2.75	Down Regulated	Mod1	Malic enzyme, supernatant	17436	Mm.148155	NM_008615	9 E3.1|9 48.0 cM	Carbohydrate metabolism	NADP biosynthesis; malate metabolism; response to carbohydrate stimulus; response to hormone stimulus	ADP binding; NAD binding; NADP binding; malate dehydrogenase (decarboxylating) activity; malate dehydrogenase (oxaloacetate-decarboxylating) (NADP+) activity; malic enzyme activity; manganese ion binding; metal ion binding; oxidoreductase activity; oxidoreductase activity, acting on the CH-OH group of donors, NAD or NADP as acceptor
AGAAGGAGGT	14	5	0.0469147	-2.8	Down Regulated	Stmn1	Stathmin 1	16765	Mm.378957	BC010581	4 D3|4 65.7 cM	Cell cycle / proliferation	axonogenesis; intracellular signaling cascade; microtubule depolymerization; mitotic spindle organization and biogenesis; negative regulation of microtubule polymerization; positive regulation of cell motility	protein binding; tubulin binding
GAAAACATTA	14	5	0.0469147	-2.8	Down Regulated	Psat1	Phosphoserine aminotransferase 1	107272	Mm.289936	BC004827	19 A|19 32.5 cM	Miscellaneous	L-serine biosynthesis; amino acid biosynthesis; metabolism	phosphoserine transaminase activity; transaminase activity; transferase activity
GGCAATGTGG	14	5	0.0469147	-2.8	Down Regulated	2310003F16Rik	RIKEN cDNA 2310003F16 gene	67693	Mm.330525	BC021588	2 F1	Unknown
TAAAATTGTA	43	15	0.000288854	-2.86667	Down Regulated	Ckmt2	Creatine kinase, mitochondrial 2	76722	Mm.316438	BC061221	13 C3	Miscellaneous	phosphocreatine metabolism	creatine kinase activity; kinase activity; transferase activity; transferase activity, transferring phosphorus-containing groups
TAACTCTATA	15	5	0.0304946	-3	Down Regulated	Pdcl3	Phosducin-like 3	68833	Mm.28121	BC005601	1 B	Apoptosis	apoptosis; phototransduction	protein binding
AATAAACTTA	18	6	0.0171769	-3	Down Regulated	Rraga	Ras-related GTP binding A	68441	Mm.31178	BC048245	4 C4	Apoptosis	apoptosis; cell death; positive regulation of cytolysis; regulation of cytolysis; virus-host interaction	GTP binding; nucleotide binding; phosphoprotein binding; protein binding; protein heterodimerization activity; protein homodimerization activity
TTTTTAATGT	27	9	0.00322972	-3	Down Regulated	H3f3a	H3 histone, family 3A	15078	Mm.315189	BC002268	1 D2.3	Miscellaneous	chromosome organization and biogenesis (sensu Eukaryota); nucleosome assembly	DNA binding
GTGTAATAAG	21	7	0.0097719	-3	Down Regulated	Hnrpa2b1	Heterogeneous nuclear ribonucleoprotein A2/B1	53379	Mm.155896	AF073993	6	RNA metabolism	RNA processing; nuclear mRNA splicing, via spliceosome	RNA binding; nucleic acid binding; nucleotide binding
GAGAAAGTCT	15	5	0.0304946	-3	Down Regulated	Hn1	Hematological and neurological expressed sequence 1	15374	Mm.1775	BC003758	11 E2|11 70.0 cM	Unknown	biological process unknown	molecular function unknown
ATGTATGAAA	21	7	0.0097719	-3	Down Regulated	2310008M10Rik	RIKEN cDNA 2310008M10 gene	66357	Mm.300697	BC021935	3 H1	Unknown	protein amino acid N-linked glycosylation via asparagine	dolichyl-diphosphooligosaccharide-protein glycotransferase activity
GAATTAACAT	37	12	0.000418323	-3.08333	Down Regulated	Ywhae	Tyrosine 3-monooxygenase/tryptophan 5-monooxygenase activation protein, epsilon polypeptide	22627	Mm.234700	Z19599	11 B2|11 44.17 cM	Signal transduction	intracellular signaling cascade; protein targeting	monooxygenase activity; protein binding; protein domain specific binding
TATAGTCTAT	22	7	0.00634911	-3.14286	Down Regulated	Ssbp1	Single-stranded DNA binding protein 1	381760	Mm.276356	BC061183	6 B2	Miscellaneous	DNA replication; biological process unknown	DNA binding; molecular function unknown; nucleic acid binding; single-stranded DNA binding
ATTTGAAATA	19	6	0.0111062	-3.16667	Down Regulated	Gnai2	Guanine nucleotide binding protein, alpha inhibiting 2	14678	Mm.196464	BC006695	9 F1|9 59.0 cM	Cell cycle / proliferation	G-protein coupled receptor protein signaling pathway; G-protein signaling, adenylate cyclase inhibiting pathway; acetylcholine receptor signaling, muscarinic pathway; cell proliferation; regulation of heart contraction; signal transduction	GTP binding; GTPase activity; guanyl nucleotide binding; nucleotide binding; protein binding; signal transducer activity
TTACTTTAAT	13	4	0.0349552	-3.25	Down Regulated	Fcgr2b	Fc receptor, IgG, low affinity IIb	14130	Mm.425062	BC038070	1 H3|1 92.3 cM	Signal transduction	antigen processing and presentation of exogenous peptide antigen via MHC class II; cell surface receptor linked signal transduction; defense response; immune response; immunoglobulin mediated immune response; mast cell activation; negative regulation of B cell proliferation; negative regulation of immune response; negative regulation of type I hypersensitivity; phagocytosis, engulfment; positive …	IgG binding; protein binding; receptor activity; receptor signaling protein activity
GAAGCAAAGA	45	13	2.84255e-05	-3.46154	Down Regulated	D10Bwg1364e	DNA segment, Chr 10, Brigham & Women's Genetics 1364 expressed	216169	Mm.29802	BC005632	10 C1|10 43.0 cM	Lipid / Fatty acid biosynthesis	fatty acid metabolism; lipid metabolism	catalytic activity; hydrolase activity
TACAGTATAA	14	4	0.0219902	-3.5	Down Regulated	Inhbb	Inhibin beta-B	16324	Mm.3092	X69620	1 E2.3|1 64.1 cM	Cell cycle / proliferation	defense response; growth; negative regulation of follicle-stimulating hormone secretion; negative regulation of hepatocyte growth factor biosynthesis; ovarian follicle development; positive regulation of follicle-stimulating hormone secretion; response to external stimulus	cytokine activity; growth factor activity; hormone activity; host cell surface receptor binding; protein binding; protein homodimerization activity
GAAATGATGA	18	5	0.00783909	-3.6	Down Regulated	Pfdn5	Prefoldin 5	56612	Mm.158264	BC026920	15 F3|15 61.7 cM	Ribosome / protein biosynthesis	protein folding	protein binding; unfolded protein binding
TTATGATTAA	22	6	0.00284449	-3.66667	Down Regulated	Lum	Lumican	17022	Mm.18888	BC005550	10 C3|10 61.0 cM	Extracellular matrix		transferase activity
TGATCATTGT	11	3	0.039283	-3.66667	Down Regulated	Hsp110	Heat shock protein 110	15505	Mm.270681	BC018378	5 G3|5 88.0 cM	Ribosome / protein biosynthesis	chaperone cofactor-dependent protein folding; protein folding; response to heat; response to unfolded protein	ATP binding; nucleotide binding; protein binding
TTAGATTGTT	15	4	0.013682	-3.75	Down Regulated	Smc1a	Structural maintenance of chromosomes 1A	24061	Mm.26412	NM_019710	X F3	Cell cycle / proliferation	DNA damage response, signal transduction; DNA repair; cell cycle; cell cycle checkpoint; cell division; chromosome organization and biogenesis; chromosome segregation; meiosis; mitosis; mitotic sister chromatid cohesion; mitotic spindle organization and biogenesis; response to DNA damage stimulus; response to radiation; transport	ATP binding; ATPase activity; ATPase activity, coupled to transmembrane movement of substances; chromatin binding; microtubule motor activity; nucleotide binding; protein binding
TAATTTGCAT	16	4	0.00842806	-4	Down Regulated	Emp1	Epithelial membrane protein 1	13730	Mm.182785	BC046299	6 G1|6 65.0 cM	Cell cycle / proliferation	cell growth
AAGAAAACAT	16	4	0.00842806	-4	Down Regulated	Eif2s3x	Eukaryotic translation initiation factor 2, subunit 3, structural gene X-linked	26905	Mm.218851	BC063755	X C-D|X 32.0 cM	Ribosome / protein biosynthesis	positive regulation of translation; protein biosynthesis	GTP binding; nucleotide binding; translation initiation factor activity
CCACTGTGTC	12	3	0.0240384	-4	Down Regulated	Retn	Resistin	57264	Mm.1181	BC051196	8 A1|8 0.37 cM	Signal transduction		hormone activity
CTAATAAACG	12	3	0.0240384	-4	Down Regulated	Mettl9	Methyltransferase like 9	59052	Mm.29122	BC068124	7 F2	Unknown	biological process unknown	molecular function unknown
AAACGGGCCA	17	4	0.00514464	-4.25	Down Regulated	Cldn3	Claudin 3	12739	Mm.158662	BC012650	5 G2|5 75.0 cM	Cell adhesion / migration	calcium-independent cell-cell adhesion	identical protein binding; structural molecule activity
ACCATTATAA	13	3	0.0145463	-4.33333	Down Regulated	Lamp2	Lysosomal membrane glycoprotein 2	16784	Mm.486	M32017	X A3.3|X 13.0 cM	Miscellaneous	tRNA aminoacylation for protein translation	ATP binding; aminoacyl-tRNA ligase activity
TGATGTTTGA	13	3	0.0145463	-4.33333	Down Regulated	Dazap2	DAZ associated protein 2	23994	Mm.292530	BC014808	15 F1|15 60.0 cM	Miscellaneous		protein binding
CTAAAAGGAG	13	3	0.0145463	-4.33333	Down Regulated	Snrpe	Small nuclear ribonucleoprotein E	20643	Mm.249110	BC008262	1 E4	RNA metabolism	mRNA metabolism; mRNA processing; nuclear mRNA splicing, via spliceosome	RNA binding; RNA splicing factor activity, transesterification mechanism
TGCCTACAGT	9	2	0.0425413	-4.5	Down Regulated	Ctps	Cytidine 5'-triphosphate synthase	51797	Mm.1815	BC006698	4 D2.2|4 57.0 cM	Miscellaneous	glutamine metabolism; pyrimidine nucleotide biosynthesis	CTP synthase activity; catalytic activity; ligase activity
GAAAGGAAAC	9	2	0.0425413	-4.5	Down Regulated	Snrpc	U1 small nuclear ribonucleoprotein C	20630	Mm.308514	BC008243	17 B1	Unknown		RNA binding; metal ion binding; nucleic acid binding; zinc ion binding
CTATTAAATA	19	4	0.00187107	-4.75	Down Regulated	D10Wsu52e	DNA segment, Chr 10, Wayne State University 52, expressed	28088	Mm.9257	BC003288	10 C1|10 46.0 cM	Unknown		molecular function unknown
GGCTTAAGTA	53	11	1.00276e-07	-4.81818	Down Regulated	Anxa1	Annexin A1	16952	Mm.248360	BC002289	19 B|19 18.0 cM	Cell cycle / proliferation	arachidonic acid secretion; cell cycle; regulation of cell proliferation; signal transduction	calcium ion binding; calcium-dependent phospholipid binding; phospholipase A2 inhibitor activity; phospholipase inhibitor activity; protein binding
TTGTTTGTTT	5	0	0.0335311	-5	Down Regulated	Cdc2l1	Cell division cycle 2-like 1	12537	Mm.267410	BC025058	4 E2|4 79.4 cM	Apoptosis	apoptosis; blastocyst development; cell cycle; cell division; protein amino acid phosphorylation; regulation of mitosis	ATP binding; kinase activity; nucleotide binding; protein kinase activity; protein serine/threonine kinase activity; transferase activity
GTACAGAGGG	5	0	0.0335311	-5	Down Regulated	Rtkn	Rhotekin	20166	Mm.4139	NM_009106	6 C3|6 34.81 cM	Apoptosis	Rho protein signal transduction; apoptosis; regulation of anti-apoptosis; signal transduction	GTP binding; GTP-Rho binding; GTPase inhibitor activity; Rho GTPase binding; nucleotide binding; protein binding
AACAATCTGA	5	0	0.0335311	-5	Down Regulated	Pck2	Phosphoenolpyruvate carboxykinase 2 (mitochondrial)	74551	Mm.29856	BC010318	14 C1|14 21.0 cM	Carbohydrate metabolism	gluconeogenesis	GTP binding; carboxy-lyase activity; kinase activity; lyase activity; manganese ion binding; nucleotide binding; phosphoenolpyruvate carboxykinase (GTP) activity; phosphoenolpyruvate carboxykinase activity
GGCCCTCTTT	5	0	0.0335311	-5	Down Regulated	Tgfbr1	Transforming growth factor, beta receptor I	21812	Mm.197552	BC063260	4 B1|4 19.3 cM	Cell cycle / proliferation	collagen fibril organization; embryonic development; embryonic development (sensu Mammalia); germ cell migration; neuron fate commitment; protein amino acid phosphorylation; transforming growth factor beta receptor signaling pathway; transmembrane receptor protein serine/threonine kinase signaling pathway	ATP binding; kinase activity; magnesium ion binding; manganese ion binding; metal ion binding; nucleotide binding; protein binding; protein kinase activity; protein serine/threonine kinase activity; protein-tyrosine kinase activity; receptor activity; receptor signaling protein serine/threonine kinase activity; transferase activity; transforming growth factor beta receptor activity; transmembrane…
CCCCTGCTCC	5	0	0.0335311	-5	Down Regulated	Ssr2	Signal sequence receptor, beta	66256	Mm.7091	BC010214	3 F1	Cell trafficking	cotranslational protein targeting to membrane	signal sequence binding
ATAAGAAGAG	5	0	0.0335311	-5	Down Regulated	Myo1b	Myosin IB	17912	Mm.3390	BC054786	1 C1.1|1 24.8 cM	Cytoskeleton organization	cytoskeleton organization and biogenesis	ATP binding; actin binding; calmodulin binding; motor activity; nucleotide binding
GCGGATTCTG	5	0	0.0335311	-5	Down Regulated	Plp2	Proteolipid protein 2	18824	Mm.18565	BC083078	X A2-A3.1|X 1.6 cM	Immune response	chemotaxis; cytokine and chemokine mediated signaling pathway	chemokine binding
CCTGCCTTGG	5	0	0.0335311	-5	Down Regulated	Abca7	ATP-binding cassette, sub-family A (ABC1), member 7	27403	Mm.103351	AF213395	10 B4-C1|10 44.0 cM	Miscellaneous		ATP binding; ATPase activity; nucleotide binding
TACTGGGAGC	5	0	0.0335311	-5	Down Regulated	Ctsh	Cathepsin H	13036	Mm.2277	BC006878	9 E3.1|9 50.0 cM	Miscellaneous	proteolysis	cathepsin H activity; cysteine-type endopeptidase activity; cysteine-type peptidase activity; hydrolase activity; peptidase activity
TTGTTAATAA	5	0	0.0335311	-5	Down Regulated	Wdr74	WD repeat domain 74	107071	Mm.29627	BC019968	19 A	Miscellaneous
AAGAATAAAA	5	0	0.0335311	-5	Down Regulated	Zfand3	Zinc finger, AN1-type domain 3	21769	Mm.220972	BC100559	17 A3.3	Miscellaneous		DNA binding; metal ion binding; zinc ion binding
TCTTCTAATC	5	0	0.0335311	-5	Down Regulated	Hnrpa3	Heterogeneous nuclear ribonucleoprotein A3	229279	Mm.379375	BC038364	2 A7.2	Miscellaneous		RNA binding; nucleic acid binding; nucleotide binding
AAGCCATTTT	5	0	0.0335311	-5	Down Regulated	Txndc12	Thioredoxin domain containing 12 (endoplasmic reticulum)	66073	Mm.159965	BC006857	4 C7	Miscellaneous	electron transport	electron carrier activity; oxidoreductase activity; protein disulfide oxidoreductase activity; protein-disulfide reductase (glutathione) activity
ATCCTGGTAA	5	0	0.0335311	-5	Down Regulated	Cpe	Carboxypeptidase E	12876	Mm.31395	BC010197	8 B3.1|8 32.6 cM	Protease	insulin processing; proteolysis	carboxypeptidase A activity; carboxypeptidase E activity; carboxypeptidase activity; hydrolase activity; metal ion binding; metallopeptidase activity; peptidase activity; zinc ion binding
ATGAGGGGAA	5	0	0.0335311	-5	Down Regulated	Rad23a	RAD23a homolog (S. cerevisiae)	19358	Mm.255539	NM_009010	8 C3	Response to DNA damage	DNA repair; nucleotide-excision repair; protein modification; response to DNA damage stimulus
GAAACTAAAC	5	0	0.0335311	-5	Down Regulated	Uhrf1	Ubiquitin-like, containing PHD and RING finger domains, 1	18140	Mm.42196	AF274046	17 D-E1	Response to DNA damage	DNA repair; cell cycle; cell proliferation; development; protein modification; regulation of transcription, DNA-dependent; response to DNA damage stimulus; transcription; transport; ubiquitin cycle	DNA binding; ligase activity; metal ion binding; protein binding; transporter activity; zinc ion binding
CGCAAGAAGG	5	0	0.0335311	-5	Down Regulated	Pold1	Polymerase (DNA directed), delta 1, catalytic subunit	18971	Mm.16549	BC009128	7 B3|7 23.0 cM	Response to DNA damage	DNA replication; DNA replication proofreading; base-excision repair, gap-filling	3'-5' exonuclease activity; DNA binding; DNA-directed DNA polymerase activity; exonuclease activity; hydrolase activity; metal ion binding; nuclease activity; nucleotide binding; nucleotidyltransferase activity; protein binding; transferase activity; zinc ion binding
TTATACTCCA	5	0	0.0335311	-5	Down Regulated	Dnajb9	DnaJ (Hsp40) homolog, subfamily B, member 9	27362	Mm.27432	BC042713	12 B1	Ribosome / protein biosynthesis	protein folding	heat shock protein binding; unfolded protein binding
CAAAAGGCTC	10	2	0.025055	-5	Down Regulated	Kcmf1	Potassium channel modulatory factor 1	74287	Mm.29194	BC043330	6 C3|6 30.5 cM	Ribosome / protein biosynthesis	protein ubiquitination	ion channel activity; metal ion binding; nucleic acid binding; ubiquitin-protein ligase activity; zinc ion binding
AGCATTCTGG	10	2	0.025055	-5	Down Regulated	Ppic	Peptidylprolyl isomerase C	19038	Mm.4587	NM_008908	18 D1	Ribosome / protein biosynthesis	protein folding	isomerase activity; peptide binding; peptidyl-prolyl cis-trans isomerase activity
GTTTTTTAAA	20	4	0.00111626	-5	Down Regulated	Rpn1	Ribophorin I	103963	Mm.188544	BC016080	6 D1|6 38.0 cM	Ribosome / protein biosynthesis	protein amino acid glycosylation	dolichyl-diphosphooligosaccharide-protein glycotransferase activity; transferase activity
AAGGCAGAGG	5	0	0.0335311	-5	Down Regulated	Trspap1	TRNA selenocysteine associated protein 1	71787	Mm.239183	BC048840	4 D3	Ribosome / protein biosynthesis	selenocysteine incorporation	RNA binding; nucleotide binding; protein binding
TCAGCCCAGG	5	0	0.0335311	-5	Down Regulated	Net1	Neuroepithelial cell transforming gene 1	56349	Mm.22261	BC004699	13 A1	Signal transduction	intracellular signaling cascade; regulation of Rho protein signal transduction	Rho guanyl-nucleotide exchange factor activity; guanyl-nucleotide exchange factor activity
GTCTGCCCCC	10	2	0.025055	-5	Down Regulated	Ppp2r5b	Protein phosphatase 2, regulatory subunit B (B56), beta isoform	225849	Mm.118076	BC058977	19 A	Signal transduction	signal transduction	protein phosphatase type 2A regulator activity
GGGAGTAATG	5	0	0.0335311	-5	Down Regulated	Ptpra	Protein tyrosine phosphatase, receptor type, A	19262	Mm.224246	NM_008980	2 G|2 73.5 cM	Signal transduction	insulin receptor signaling pathway; protein amino acid dephosphorylation; protein amino acid phosphorylation; transmembrane receptor protein tyrosine phosphatase signaling pathway	hydrolase activity; phosphoprotein phosphatase activity; protein tyrosine phosphatase activity; receptor activity
GGTTTTAACT	5	0	0.0335311	-5	Down Regulated	Npc1	Niemann Pick type C1	18145	Mm.3484	NM_008720	18 A1|18 4.0 cM	Signal transduction	bile acid metabolism; cholesterol homeostasis; cholesterol transport; endocytosis; lysosomal transport	hedgehog receptor activity; intracellular transporter activity; sterol transporter activity
GTATGTGTTA	5	0	0.0335311	-5	Down Regulated	Lbr	Lamin B receptor	98386	Mm.4538	BC021516	1 H5|1 97.3 cM	Signal transduction		DNA binding; nucleic acid binding; receptor activity
GGAGAGGAAG	5	0	0.0335311	-5	Down Regulated	Glis2	GLIS family zinc finger 2	83396	Mm.134072	BC021517	16 A1-B1|16 2.1 cM	Transcriptional regulation	regulation of transcription from RNA polymerase II promoter	DNA binding; metal ion binding; transcription factor activity; zinc ion binding
CCAGCTAATC	5	0	0.0335311	-5	Down Regulated	Sox4	SRY-box containing gene 4	20677	Mm.240627	XR_003788	13 A3-A5|13 20.0 cM	Transcriptional regulation	exocrine pancreas development; metabolism; regulation of transcription, DNA-dependent; transcription	DNA binding; transaminase activity; transcription factor activity; transferase activity
TGGAGCAGTG	5	0	0.0335311	-5	Down Regulated	Supt6h	Suppressor of Ty 6 homolog (S. cerevisiae)	20926	Mm.20755	BC072657	11 B5|11 44.91 cM	Transcriptional regulation	intracellular signaling cascade; nucleobase, nucleoside, nucleotide and nucleic acid metabolism; regulation of transcription, DNA-dependent; transcription	RNA binding; hydrolase activity, acting on ester bonds
GAAGCCAGGG	5	0	0.0335311	-5	Down Regulated	Drg2	Developmentally regulated GTP binding protein 2	13495	Mm.41803	BC082564	11 B2|11 33.85 cM	Unknown	biological process unknown	GTP binding; molecular function unknown; nucleotide binding
AAATTTATTA	5	0	0.0335311	-5	Down Regulated	2010203O07Rik	RIKEN cDNA 2010203O07 gene	72429	Mm.317801	NM_001033165	4 B3	Unknown
GAAATAAAAT	5	0	0.0335311	-5	Down Regulated	2410004B18Rik	RIKEN cDNA 2410004B18 gene	66421	Mm.25137	NM_025555	3 H3	Unknown
AGAGGTTGCC	5	0	0.0335311	-5	Down Regulated	Tmem39a	Transmembrane protein 39a	67846	Mm.310476	BC020318	16 B4	Unknown
CAATAAAACT	5	0	0.0335311	-5	Down Regulated	Tpbpb	Trophoblast specific protein beta	116913	Mm.30144	BC028437	13 B2	Unknown
AGAACCATTA	10	2	0.025055	-5	Down Regulated	Tmem63a	Transmembrane protein 63a	208795	Mm.185518	BC014795	1 H4	Unknown	Unknown	nucleotide binding
GACTCTATAT	16	3	0.00304851	-5.33333	Down Regulated	Csn2	Casein beta	12991	Mm.268737	BC013332	5 E1|5 44.91 cM	Miscellaneous	transport	transporter activity
ATAAGGGAAA	11	2	0.0146001	-5.5	Down Regulated	Anxa3	Annexin A3	11745	Mm.7214	NM_013470	5 E3|5 54.0 cM	Miscellaneous		calcium ion binding; calcium-dependent phospholipid binding; phospholipase A2 inhibitor activity; phospholipase inhibitor activity
TTAATAGTGG	11	2	0.0146001	-5.5	Down Regulated	Golph3	Golgi phosphoprotein 3	66629	Mm.250936	BC051035	15 A1	Miscellaneous
ATAGAACTAA	6	0	0.0169635	-6	Down Regulated	Ntn1	Netrin 1	18208	Mm.39095	BC029161	11 B3	Apoptosis	apoptosis; axon guidance; axonogenesis; establishment of nucleus localization; negative regulation of axon extension; neuron migration; positive regulation of axon extension; positive regulation of cell proliferation; regulation of cell migration	protein binding; structural molecule activity
TATTTTAATA	6	0	0.0169635	-6	Down Regulated	Tloc1	Translocation protein 1	69276	Mm.26017	BC067202	3 A3	Cell trafficking	protein targeting; protein transport; transport	protein transporter activity
CAAGACGGAA	6	0	0.0169635	-6	Down Regulated	Gsr	Glutathione reductase 1	14782	Mm.283573	BC056357	8 A4|8 18.0 cM	Miscellaneous	electron transport; glutathione metabolism	FAD binding; disulfide oxidoreductase activity; glutathione-disulfide reductase activity; oxidoreductase activity
GAAACCTGTC	6	0	0.0169635	-6	Down Regulated	Wac	WW domain containing adaptor with coiled-coil	225131	Mm.272685	AF320996	18 A1	Miscellaneous
TATAATCTGT	6	0	0.0169635	-6	Down Regulated	Matr3	Matrin 3	17184	Mm.215034	AK129199	18 C|18 15.0 cM	RNA metabolism		RNA binding; metal ion binding; nucleic acid binding; nucleotide binding; zinc ion binding
GAAAAAGGAT	6	0	0.0169635	-6	Down Regulated	BC021395	CDNA sequence BC021395	225283	Mm.28427	NM_144861	18 A2	Unknown
AGAAATAAAT	12	2	0.00842941	-6	Down Regulated	B230396O12Rik	RIKEN cDNA B230396O12 gene	242800	Mm.72944	BC068299	4 E2	Unknown		binding
GGCAGATAGG	13	2	0.00482734	-6.5	Down Regulated	Gprc5b	G protein-coupled receptor, family C, group 5, member B	64297	Mm.103439	AF378831	7 F3	Signal transduction	G-protein coupled receptor protein signaling pathway; signal transduction	G-protein coupled receptor activity; metabotropic glutamate, GABA-B-like receptor activity; receptor activity; signal transducer activity
CATTGGATAC	13	2	0.00482734	-6.5	Down Regulated	Hira	Histone cell cycle regulation defective homolog A (S. cerevisiae)	15260	Mm.15694	NM_010435	16 A-B1|16 12.0 cM	Transcriptional regulation	gastrulation; regulation of transcription; regulation of transcription, DNA-dependent; transcription	protein binding; transcription regulator activity
GAAATAAAGA	13	2	0.00482734	-6.5	Down Regulated	Max	Max protein	17187	Mm.268548	NM_008558	12 D1-D3|12 32.0 cM	Transcriptional regulation	regulation of transcription; regulation of transcription, DNA-dependent; transcription	DNA binding; protein binding; transcription factor activity; transcription regulator activity
TTTATTAAAA	7	1	0.0425043	-7	Down Regulated	Cldn12	Claudin 12	64945	Mm.40132	BC024057	5 A1	Cell adhesion / migration	calcium-independent cell-cell adhesion	identical protein binding; structural molecule activity
AATTAAAGAC	7	1	0.0425043	-7	Down Regulated	Plekhc1	Pleckstrin homology domain containing, family C (with FERM domain) member 1	218952	Mm.210018	BC033436	14 C1	Cell adhesion / migration	cell adhesion; regulation of cell shape	binding; protein binding
CTCTATGTTA	7	0	0.00858196	-7	Down Regulated	Pscdbp	Pleckstrin homology, Sec7 and coiled-coil domains, binding protein	227929	Mm.273905	BC007144	2 C1.1	Cell adhesion / migration	regulation of cell adhesion	protein binding
TAAATATTAT	7	0	0.00858196	-7	Down Regulated	Cdc2a	Cell division cycle 2 homolog A (S. pombe)	12534	Mm.281367	BC024396	10 B5.3|10 38.0 cM	Cell cycle / proliferation	cell cycle; cell division; mitosis; mitotic G2 checkpoint; protein amino acid phosphorylation	ATP binding; Hsp70 protein binding; kinase activity; nucleotide binding; protein binding; protein kinase activity; protein serine/threonine kinase activity; protein-tyrosine kinase activity; transferase activity
ATTCTTTATA	7	0	0.00858196	-7	Down Regulated	Cdc42	Cell division cycle 42 homolog (S. cerevisiae)	12540	Mm.1022	NM_009861	4 D3|4 66.75 cM	Cell cycle / proliferation	Rho protein signal transduction; actin filament organization; cell division; filopodium formation; nuclear migration; positive regulation of phosphoinositide 3-kinase activity; small GTPase mediated signal transduction	GTP binding; GTP-dependent protein binding; GTPase activity; nucleotide binding; protein binding
AATGGATGCA	7	1	0.0425043	-7	Down Regulated	Arhgef2	Rho/rac guanine nucleotide exchange factor (GEF) 2	16800	Mm.239329	AB093254	3 F1	Cell cycle / proliferation	actin filament organization; cell morphogenesis; intracellular protein transport; intracellular signaling cascade; negative regulation of microtubule depolymerization; regulation of Rho protein signal transduction; regulation of cell proliferation	Rac GTPase binding; Rac guanyl-nucleotide exchange factor activity; Rho GTPase binding; Rho guanyl-nucleotide exchange factor activity; diacylglycerol binding; guanyl-nucleotide exchange factor activity; metal ion binding; microtubule binding; protein binding; zinc ion binding
TGATTTTTGT	7	0	0.00858196	-7	Down Regulated	Dab2	Disabled homolog 2 (Drosophila)	13132	Mm.240830	BC006588	15 6.7 cM	Cell differentiation	cellular morphogenesis during differentiation; embryonic development (sensu Mammalia); excretion; pinocytosis; receptor mediated endocytosis	protein binding
GATATCCTGG	7	1	0.0425043	-7	Down Regulated	Ehd2	EH-domain containing 2	259300	Mm.138215	BC027084	7 A1|7 15.13 cM	Cytoskeleton organization	cortical actin cytoskeleton organization and biogenesis; endocytosis	GTP binding; GTPase activity; calcium ion binding; protein binding; protein domain specific binding
TTCTAGCATA	7	0	0.00858196	-7	Down Regulated	Atp1b1	ATPase, Na+/K+ transporting, beta 1 polypeptide	11931	Mm.4550	BC027319	1 H2.2|1 86.8 cM	Miscellaneous	ion transport; potassium ion transport; sodium ion transport; transport	potassium ion binding; sodium ion binding; sodium:potassium-exchanging ATPase activity
GAGATTACAG	7	0	0.00858196	-7	Down Regulated	Xrcc6	X-ray repair complementing defective repair in Chinese hamster cells 6	14375	Mm.288809	BC031422	15 E-F|15 47.5 cM	Response to DNA damage	DNA recombination; DNA repair; double-strand break repair; double-strand break repair via nonhomologous end joining; response to DNA damage stimulus	ATP binding; ATP-dependent DNA helicase activity; DNA binding; helicase activity; hydrolase activity; nucleotide binding
TTTTCTGCTG	7	0	0.00858196	-7	Down Regulated	Ahsa1	AHA1, activator of heat shock protein ATPase homolog 1 (yeast)	217737	Mm.22626	BC023857	12 D2	Ribosome / protein biosynthesis	biological process unknown; protein folding; response to stress; response to unfolded protein	ATPase stimulator activity; chaperone activator activity; chaperone binding; protein binding
GGAAAATGGC	7	1	0.0425043	-7	Down Regulated	Ddost	Dolichyl-di-phosphooligosaccharide-protein glycotransferase	13200	Mm.7236	D89063	4 D3	Ribosome / protein biosynthesis	protein amino acid N-linked glycosylation via asparagine	dolichyl-diphosphooligosaccharide-protein glycotransferase activity; transferase activity
AGACAAAGTT	7	1	0.0425043	-7	Down Regulated	Hspa4	Heat shock protein 4	15525	Mm.239865	AK220167	11 B1.3|11 29.0 cM	Ribosome / protein biosynthesis	protein folding; response to heat; response to unfolded protein	ATP binding; nucleotide binding
TGAATAAATA	7	1	0.0425043	-7	Down Regulated	Snx5	Sorting nexin 5	69178	Mm.273379	BC002242	2 H1|2 80.0 cM	Signal transduction	intracellular signaling cascade; protein transport; transport	phosphoinositide binding; protein binding
ATGTTCGTGG	7	1	0.0425043	-7	Down Regulated	Dusp6	Dual specificity phosphatase 6	67603	Mm.1791	BC003869	10 C3	Signal transduction	protein amino acid dephosphorylation	MAP kinase phosphatase activity; hydrolase activity; phosphoprotein phosphatase activity; protein binding; protein tyrosine phosphatase activity; protein tyrosine/serine/threonine phosphatase activity
GCGAATTGTA	7	1	0.0425043	-7	Down Regulated	Mmd	Monocyte to macrophage differentiation-associated	67468	Mm.277518	BC021914	11 C	Signal transduction	cytolysis	receptor activity
TTGCCGTGAC	7	1	0.0425043	-7	Down Regulated	Mafk	V-maf musculoaponeurotic fibrosarcoma oncogene family, protein K (avian)	17135	Mm.157313	BC014295	5 G2|5 79.8 cM	Transcriptional regulation	cellular physiological process; regulation of progression through cell cycle; regulation of transcription, DNA-dependent; transcription	DNA binding; protein binding; protein dimerization activity; sequence-specific DNA binding; transcription factor activity
GAAATGAGCA	7	0	0.00858196	-7	Down Regulated	Sertad2	SERTA domain containing 2	58172	Mm.339676	NM_001038625	11 A3.2	Transcriptional regulation	cell division; negative regulation of cell growth; positive regulation of transcription; positive regulation of transcription, DNA-dependent; regulation of transcription, DNA-dependent; transcription	protein binding; transcription coactivator activity; transcriptional activator activity
TAAAGTCAAT	7	0	0.00858196	-7	Down Regulated	Muc15	Mucin 15	269328	Mm.32566	BC094506	2 E3	Unknown
GCTGCTGGTG	7	1	0.0425043	-7	Down Regulated	Atxn7l3	Ataxin 7-like 3	217218	Mm.390381	BC059880	11 D	Unknown	biological process unknown	molecular function unknown
TGGTGTCGAT	7	0	0.00858196	-7	Down Regulated	2310005N01Rik	RIKEN cDNA 2310005N01 gene	70088	Mm.291214	BC108404	4 D1	Unknown
GCTTCAAGAT	7	1	0.0425043	-7	Down Regulated	Gtlf3b	Gene trap locus F3b	24083	Mm.22780	BC034332	11 B2	Unknown
GGCAAGCAAC	7	1	0.0425043	-7	Down Regulated	Jagn1	Jagunal homolog 1 (Drosophila)	67767	Mm.2053	BC011296	6 E3	Unknown
CATCTGTGTA	7	1	0.0425043	-7	Down Regulated	1810030O07Rik	RIKEN cDNA 1810030O07 gene	69155	Mm.15974	BC051146	X A1.1	Unknown
GAGAAAAAGA	7	0	0.00858196	-7	Down Regulated	2310030N02Rik	RIKEN cDNA 2310030N02 gene	76947	Mm.275265	BC048539	4 A1	Unknown
TTCCAACTGA	8	0	0.00434166	-8	Down Regulated	Fcgbp	Fc fragment of IgG binding protein	215384	Mm.292276	BC024494	7 A3	Cell adhesion / migration	binding of sperm to zona pellucida; cell adhesion
TGGAGCGTTG	8	1	0.0236484	-8	Down Regulated	Cdk4	Cyclin-dependent kinase 4	12567	Mm.6839	BC046336	10 D3	Cell cycle / proliferation	cell cycle; cell division; protein amino acid phosphorylation; regulation of cell proliferation; regulation of progression through cell cycle; signal transduction	ATP binding; cyclin-dependent protein kinase activity; kinase activity; nucleotide binding; protein binding; protein kinase activity; protein serine/threonine kinase activity; transferase activity
TATCTGGAAT	8	1	0.0236484	-8	Down Regulated	Racgap1	Rac GTPase-activating protein 1	26934	Mm.273804	BC010715	15 F1	Cell cycle / proliferation	cell cycle; cell division; cytokinesis; cytokinesis, contractile ring formation; cytokinesis, initiation of separation; electron transport; embryonic development; intracellular signaling cascade; neuroblast proliferation; signal transduction; spermatogenesis	GTPase activator activity; alpha-tubulin binding; beta-tubulin binding; diacylglycerol binding; electron carrier activity; gamma-tubulin binding; iron ion binding; metal ion binding; protein binding; zinc ion binding
GCACAGACAT	8	1	0.0236484	-8	Down Regulated	5730405I09Rik	RIKEN cDNA 5730405I09 gene	67974	Mm.376607	BC023321	18 A1	Cell cycle / proliferation	regulation of progression through cell cycle
TTAACTCTGT	8	0	0.00434166	-8	Down Regulated	Serinc5	Serine incorporator 5	218442	Mm.297970	BC062131	13 C3	Cell trafficking	electron transport; phosphatidylserine metabolism; positive regulation of transferase activity	electron carrier activity
GGGATTGGTG	8	0	0.00434166	-8	Down Regulated	Dnajb10	DnaJ (Hsp40) homolog, subfamily B, member 10	56812	Mm.248776	BC011090	1 C3	Ribosome / protein biosynthesis	protein folding	heat shock protein binding
ATATTGAAGA	9	1	0.0130491	-9	Down Regulated	Srp54	Signal recognition particle 54	24067	Mm.12848	BC019683	12 C1	Cell trafficking	SRP-dependent cotranslational protein targeting to membrane; protein targeting	GTP binding; RNA binding; nucleoside-triphosphatase activity; nucleotide binding
CAGATTAAAA	9	0	0.00219647	-9	Down Regulated	Gbp6	Guanylate binding protein 6	229900	Mm.45740	U44731	3 H1	Immune response	immune response	GTP binding; GTPase activity
AAGTTCTTCA	9	1	0.0130491	-9	Down Regulated	Csn1s2a	Casein alpha s2-like A	12993	Mm.4908	NM_007785	5 E1|5 44.93 cM	Miscellaneous	transport	transporter activity
TTGTTTATTG	9	1	0.0130491	-9	Down Regulated	Slc7a10	Solute carrier family 7 (cationic amino acid transporter, y+ system), member 10	53896	Mm.35567	BC054765	7 B1-B5|7 13.0 cM	Miscellaneous	amino acid transport; neutral amino acid transport; transport	amino acid transporter activity; amino acid-polyamine transporter activity; neutral amino acid transporter activity; protein binding
TTTTCCTTTT	9	1	0.0130491	-9	Down Regulated	Srpx	Sushi-repeat-containing protein	51795	Mm.1927	BC022572	X A1.2	Unknown	biological process unknown	molecular function unknown
TTAACACTGT	10	1	0.00715066	-10	Down Regulated	Rab35	RAB35, member RAS oncogene family	77407	Mm.27553	BC056466	5 F	Transcriptional regulation	protein transport; regulation of transcription, DNA-dependent; small GTPase mediated signal transduction; transport	ATP binding; GTP binding; nucleotide binding; transcription factor binding
GATTAAAACA	11	1	0.00389532	-11	Down Regulated	4931406I20Rik	RIKEN cDNA 4931406I20 gene	66743	Mm.318331	BC056359	4 D1	Ribosome / protein biosynthesis		metal ion binding; protein binding; zinc ion binding
TAACAAAGGA	14	1	0.000612269	-14	Down Regulated	Ahcyl1	S-adenosylhomocysteine hydrolase-like 1	229709	Mm.220328	BC019548	3 F2.3|3 57.0 cM	Miscellaneous	one-carbon compound metabolism	adenosylhomocysteinase activity; hydrolase activity
GGGGGTGAGG	15	1	0.000327945	-15	Down Regulated	Hisppd1	Histidine acid phosphatase domain containing 1	227399	Mm.220817	BC046411	1 D	Ribosome / protein biosynthesis		acid phosphatase activity
TTAGAAGTGA	15	1	0.000327945	-15	Down Regulated	Sav1	Salvador homolog 1 (Drosophila)	64010	Mm.390480	AJ292968	12 C3	Signal transduction	biological process unknown; signal transduction	molecular function unknown; protein binding
TAAATTAAGA	16	0	1.863e-05	-16	Down Regulated	Hexb	Hexosaminidase B	15212	Mm.27816	NM_010422	13 D1|13 46.0 cM	Cell differentiation	calcium ion homeostasis; carbohydrate metabolism; cellular protein metabolism; fertilization (sensu Metazoa); ganglioside catabolism; glycosaminoglycan metabolism; glycosphingolipid metabolism; locomotory behavior; lysosome organization and biogenesis; male courtship behavior; metabolism; myelination; neuromuscular physiological process; oligosaccharide catabolism; oogenesis (sensu Mammalia); pen…	beta-N-acetylhexosaminidase activity; cation binding; hydrolase activity; hydrolase activity, acting on glycosyl bonds; protein heterodimerization activity; protein homodimerization activity
GAAAATAAAA	20	1	1.38829e-05	-20	Down Regulated	Fndc3a	Fibronectin type III domain containing 3a	319448	Mm.205421	BC022140	14 D2	Extracellular matrix
