# Supplementary material for: Transcriptomic signature of Bexarotene (Rexinoid LGD1069) on mammary gland from three transgenic mouse mammary cancer models
Source: BMC Med Genomics. 2008 Sep 11;1:40. doi: 10.1186/1755-8794-1-40 (PMC2563021; doi:10.1186/1755-8794-1-40)
Supplement: Additional file 2 — Co-occurring mammary gland deregulated transcripts as the result of systemic bexarotene treatment among transgenics mice mammary cancer models. The data provided represent the inter-model comparison for the identification of overlapping gene expression profiles among transgenics mice mammary cancer models (p < 0.05). [file 1755-8794-1-40-S2.xls]

## Sheet: Inter-model comparison
Tag	Gene	p53-null*	MMTV-ERBB2*	C3(1)SV40*	Description	Entrez Gene	GO Cluster	GO - Biological Process	GO - Molecular Function	UniGene ID	Accession	Cytogenetic Position
CAGCTGCCTC	Cidec	0	1.7	1.5	Cell death-inducing DFFA-like effector c	14311	Apoptosis	apoptosis; induction of apoptosis	molecular function unknown; protein binding	Mm.10026	BC099676	6 E3
AATGGCTAGC	Cycs	7	4.8	2.5	Cytochrome c, somatic	13063	Apoptosis / oxidative phosphorilation	caspase activation via cytochrome c; electron transport; positive regulation of apoptosis; transport	electron carrier activity; heme binding; iron ion binding; metal ion binding	Mm.35389	BC092213	6 B2.3|6 23.0 cM
GCTTGTGACG	Taldo1	0	3.7	3.1	Transaldolase 1	21351	Carbohydrate metabolism	carbohydrate metabolism; metabolism; pentose-phosphate shunt	transaldolase activity; transferase activity	Mm.29182	BC004754	7 F3-F4
CCTACTAACC	Aldoa	0	3	1.6	Aldolase 1, A isoform	11674	Carbohydrate metabolism	glycolysis; metabolism	catalytic activity; fructose-bisphosphate aldolase activity; lyase activity	Mm.275831	BC043026	7 F4
TTGGTGAAGG	Tmsb4x	-1.4	-1.5	1.4	Thymosin, beta 4, X chromosome	19241	Cell adhesion / migration	cytoskeleton organization and biogenesis; regulation of cell migration	actin binding; protein binding	Mm.142729	BC018286	X F5|X 72.5 cM
TATGAATTAA	Rac1	-1.5	-1.8	0	RAS-related C3 botulinum substrate 1	19353	Cell adhesion / migration	cell adhesion; cell migration; cytoskeleton organization and biogenesis; dendrite development; endocytosis; hyperosmotic response; lamellipodium biogenesis; positive regulation of actin filament polymerization; positive regulation of phosphoinositide 3-kinase activity; protein transport; small GTPase mediated signal transduction	GTP binding; GTPase activity; nucleotide binding; protein binding	Mm.292510	BC003828	5 G2|5 82.0 cM
CTCTATGTTA	Pscdbp	0	-5	-7	Pleckstrin homology, Sec7 and coiled-coil domains, binding protein	227929	Cell adhesion / migration	regulation of cell adhesion	protein binding	Mm.273905	BC007144	2 C1.1
AAACGGGCCA	Cldn3	0	-8	-4.3	Claudin 3	12739	Cell adhesion / migration	calcium-independent cell-cell adhesion	identical protein binding; structural molecule activity	Mm.158662	BC012650	5 G2|5 75.0 cM
CTAGGTGGTG	Glycam1	-8.8	-5.3	0	Glycosylation dependent cell adhesion molecule 1	14663	Cell adhesion / migration	cell adhesion	protein binding	Mm.219621	NM_008134	15 F3|15 63.0 cM
TCAGGCTGCC	Fth1	0	1.3	1.6	Ferritin heavy chain 1	14319	Cell cycle / proliferation	immune response; iron ion homeostasis; iron ion transport; negative regulation of cell proliferation	binding; ferric iron binding; ferroxidase activity; iron ion binding; kinase binding; metal ion binding; oxidoreductase activity	Mm.1776	BC012314	19 A-C|19 2.0 cM
TGAAATAAAC	Npm1	-2.1	-3.7	-2	Nucleophosmin 1	18148	Cell cycle / proliferation	cell aging; centrosome cycle; intracellular protein transport; negative regulation of cell proliferation; nucleocytoplasmic transport; protein localization; regulation of DNA damage response, signal transduction by p53 class mediator	DNA binding; NF-kappaB binding; RNA binding; nucleic acid binding; protein binding; rRNA binding; unfolded protein binding	Mm.6343	BC054755	11 A4
GGAGAGGGTA	Ywhaq	0	-2.8	-2.4	Tyrosine 3-monooxygenase/tryptophan 5-monooxygenase activation protein, theta polypeptide	22630	Cell cycle / proliferation	protein targeting; signal transduction; small GTPase mediated signal transduction	protein domain specific binding	Mm.289630	BC090838	12 A1.3
TTAGATTGTT	Smc1a	0	-4.5	-3.8	Structural maintenance of chromosomes 1A	24061	Cell cycle / proliferation	DNA damage response, signal transduction; DNA repair; cell cycle; cell cycle checkpoint; cell division; chromosome organization and biogenesis; chromosome segregation; meiosis; mitosis; mitotic sister chromatid cohesion; mitotic spindle organization and biogenesis; response to DNA damage stimulus; response to radiation; transport	ATP binding; ATPase activity; ATPase activity, coupled to transmembrane movement of substances; chromatin binding; microtubule motor activity; nucleotide binding; protein binding	Mm.26412	NM_019710	X F3
AGAAGGAGGT	Stmn1	0	-8	-2.8	Stathmin 1	16765	Cell cycle / proliferation	axonogenesis; intracellular signaling cascade; microtubule depolymerization; mitotic spindle organization and biogenesis; negative regulation of microtubule polymerization; positive regulation of cell motility	protein binding; tubulin binding	Mm.378957	BC010581	4 D3|4 65.7 cM
TGCTGTGCAT	Ddx3x	0	-9	-2.3	DEAD/H (Asp-Glu-Ala-Asp/His) box polypeptide 3, X-linked	13205	Cell cycle / proliferation		ATP binding; ATP-dependent RNA helicase activity; ATP-dependent helicase activity; DNA binding; RNA binding; RNA helicase activity; helicase activity; hydrolase activity; nucleic acid binding; nucleotide binding	Mm.289662	BC083059	X A1.1|X 42.0 cM
CAGCATAAAT	Dip3b	-5.5	-5	0	Dip3 beta	216190	Cell cycle / proliferation	cell cycle; cell proliferation; signal transduction	Rab GTPase binding; protein binding	Mm.282985	BC048906	10 C1
TAAATTAAGA	Hexb	7	-4.1	-16	Hexosaminidase B	15212	Cell differentiation	calcium ion homeostasis; carbohydrate metabolism; cellular protein metabolism; fertilization (sensu Metazoa); ganglioside catabolism; glycosaminoglycan metabolism; glycosphingolipid metabolism; locomotory behavior; lysosome organization and biogenesis; male courtship behavior; metabolism; myelination; neuromuscular physiological process; oligosaccharide catabolism; oogenesis (sensu Mammalia); pen…	beta-N-acetylhexosaminidase activity; cation binding; hydrolase activity; hydrolase activity, acting on glycosyl bonds; protein heterodimerization activity; protein homodimerization activity	Mm.27816	NM_010422	13 D1|13 46.0 cM
TTAAGAGGGA	Tob1	0	-1.9	-1.8	Transducer of ErbB-2.1	22057	Cell differentiation	SMAD protein nuclear translocation; negative regulation of BMP signaling pathway; negative regulation of osteoblast differentiation	SMAD binding; protein binding; transcription corepressor activity	Mm.259673	BC082588	11 C
GTATTTAACA	Vapa	-2.4	-3.5	0	Vesicle-associated membrane protein, associated protein A	30960	Cytoskeleton organization	biological process unknown	molecular function unknown; structural molecule activity	Mm.391032	BC003866	17 E1.2
GGCTGTTGAA	Csrp1	-1.3	-1.9	-1.8	Cysteine and glycine-rich protein 1	13007	Cytoskeleton organization	actin cytoskeleton organization and biogenesis	metal ion binding; protein binding; zinc ion binding	Mm.196484	BC006912	1 E4
GTTTTCCCCT	Fabp3	0	6	4	Fatty acid binding protein 3, muscle and heart	14077	Lipid / Fatty acid metabolism	phosphatidylcholine biosynthesis; transport	binding; lipid binding	Mm.388886	BC002082	4 D2.2|4 61.0 cM
TAGCTGGAAG	Cpt2	0	5.3	2.7	Carnitine palmitoyltransferase 2	12896	Lipid / Fatty acid metabolism	fatty acid metabolism; lipid metabolism; transport	acyltransferase activity; carnitine O-palmitoyltransferase activity; transferase activity	Mm.307620	NM_009949	4 C7|4 54.4 cM
TCACACTTTT	Dgat2	2.3	1.5	0	Diacylglycerol O-acyltransferase 2	67800	Lipid / Fatty acid metabolism	glycerol metabolism; lipid biosynthesis; lipid metabolism; triacylglycerol biosynthesis	2-acylglycerol O-acyltransferase activity; acyltransferase activity; diacylglycerol O-acyltransferase activity; transferase activity	Mm.180189	BC043447	7 F1
GAGTAATACA	Acaa2	0	2.6	3.5	Acetyl-Coenzyme A acyltransferase 2 (mitochondrial 3-oxoacyl-Coenzyme A thiolase)	52538	Lipid / Fatty acid metabolism	fatty acid metabolism; lipid metabolism	acetyl-CoA C-acyltransferase activity; acyltransferase activity; transferase activity	Mm.245724	BC028901	18 E2|18 45.0 cM
TATTAAAAAA	Hadhb	0	2.8	3	Hydroxyacyl-Coenzyme A dehydrogenase/3-ketoacyl-Coenzyme A thiolase/enoyl-Coenzyme A hydratase (trifunctional protein), beta subunit	231086	Lipid / Fatty acid metabolism	fatty acid beta-oxidation; fatty acid metabolism; lipid metabolism	acetyl-CoA C-acetyltransferase activity; acetyl-CoA C-acyltransferase activity; acyltransferase activity; transferase activity	Mm.291463	BC005585	5 B1
AAGACCTATG	Dbi	0	2.3	1.4	Diazepam binding inhibitor	13167	Lipid / Fatty acid metabolism	transport	acyl-CoA binding; lipid binding	Mm.2785	BC028874	1 E2
AGCCAAAGGA	Fabp4	0	1.5	1.3	Fatty acid binding protein 4, adipocyte	11770	Lipid / Fatty acid metabolism	cholesterol homeostasis; cytokine production; negative regulation of protein kinase activity; negative regulation of transcription; positive regulation of inflammatory response; transport	binding; lipid binding; transcriptional repressor activity	Mm.582	BC002148	3 A1|3 13.9 cM
GAAGCAAAGA	D10Bwg1364e	0	-1.6	-3.5	DNA segment, Chr 10, Brigham & Women's Genetics 1364 expressed	216169	Lipid / Fatty acid metabolism	fatty acid metabolism; lipid metabolism	catalytic activity; hydrolase activity	Mm.29802	BC005632	10 C1|10 43.0 cM
CCCTGCCTTA	Ckm	0	9	2.4	Creatine kinase, muscle	12715	Miscellaneous	phosphocreatine biosynthesis; phosphocreatine metabolism	creatine kinase activity; kinase activity; transferase activity; transferase activity, transferring phosphorus-containing groups	Mm.2375	NM_007710	7 A3|7 4.5 cM
TGGATCCTGA	Hbb-b1	6	2.9	0	Hemoglobin, beta adult major chain	15129	Miscellaneous	hemopoiesis; oxygen transport; transport	binding; heme binding; iron ion binding; metal ion binding; oxygen binding; oxygen transporter activity	Mm.288567	BC027434	7 E3|7 50.0 cM
CCCTTCTTCT	Hba-a1	3.6	2.8	-1.5	Hemoglobin alpha, adult chain 1	15122	Miscellaneous	oxygen transport; transport	binding; heme binding; iron ion binding; metal ion binding; oxygen binding; oxygen transporter activity	Mm.196110	BC043020	11 A4|11 16.0 cM
CCTCAGCCTG	Ctsd	2.2	2.1	0	Cathepsin D	13033	Miscellaneous	proteolysis	aspartic-type endopeptidase activity; cathepsin D activity; hydrolase activity; pepsin A activity; peptidase activity	Mm.231395	BC054758	7 F5
TATGCCTGTC	Ly6c	3.3	0	3	Lymphocyte antigen 6 complex, locus C	17067	Miscellaneous	defense response	GPI anchor binding	Mm.1583	BC010764	15 D3|15 42.7 cM
GAGATTACAG	Xrcc6	-8	5	-7	X-ray repair complementing defective repair in Chinese hamster cells 6	14375	Miscellaneous	DNA recombination; DNA repair; double-strand break repair; double-strand break repair via nonhomologous end joining; response to DNA damage stimulus	ATP binding; ATP-dependent DNA helicase activity; DNA binding; helicase activity; hydrolase activity; nucleotide binding	Mm.288809	BC031422	15 E-F|15 47.5 cM
GACTCTATAT	Csn2	-15	0	-5.3	Casein beta	12991	Miscellaneous	transport	transporter activity	Mm.268737	BC013332	5 E1|5 44.91 cM
GAAACTCTAC	Cdo1	-5	-1.4	-1.6	Cysteine dioxygenase 1, cytosolic	12583	Miscellaneous	L-cysteine catabolism to taurine; L-cysteine metabolism; taurine metabolism	cysteine dioxygenase activity; electron carrier activity; iron ion binding; oxidoreductase activity; oxidoreductase activity, acting on single donors with incorporation of molecular oxygen, incorporation of two atoms of oxygen	Mm.241056	BC013638	18 C|18 23.0 cM
TTTTTAATGT	H3f3a	0	-2.3	-3	H3 histone, family 3A	15078	Miscellaneous	chromosome organization and biogenesis (sensu Eukaryota); nucleosome assembly	DNA binding	Mm.315189	BC002268	1 D2.3
TTATGATTAA	Lum	0	-4	-3.7	Lumican	17022	Miscellaneous		transferase activity	Mm.18888	BC005550	10 C3|10 61.0 cM
AAGTTCTTCA	Csn1s2a	0	-9	-9	Casein alpha s2-like A	12993	Miscellaneous	transport	transporter activity	Mm.4908	NM_007785	5 E1|5 44.93 cM
TACATTTTCA	Snrpg	0	-7	-2.2	Small nuclear ribonucleoprotein polypeptide G	68011	Miscellaneous	RNA splicing; mRNA metabolism; mRNA processing; nuclear mRNA splicing, via spliceosome; spliceosome assembly	RNA binding; RNA splicing factor activity, transesterification mechanism	Mm.276802	BC027499	6 B1
GGGACTCCAA	Ppp1r11	-5.5	-5.5	0	Protein phosphatase 1, regulatory (inhibitor) subunit 11	76497	Miscellaneous		protein phosphatase inhibitor activity	Mm.46176	BC027737	17 B1|17 19.86 cM
TGGGTTGTCT	Tpt1	-1.3	-1.7	1.2	Tumor protein, translationally-controlled 1	22070	Ribosome / protein biosynthesis	anti-apoptosis	calcium ion binding; molecular function unknown; protein binding	Mm.297482	BC092381	14 D3
GTGAAACTAA	Rps4x	-1.3	-1.9	1.2	Ribosomal protein S4, X-linked	20102	Ribosome / protein biosynthesis	cell proliferation; development; protein biosynthesis; regulation of progression through cell cycle; ribosome biogenesis	RNA binding; rRNA binding; structural constituent of ribosome	Mm.66	BC009100	X D|X 39.0 cM
GATTCCGTGA	Rpl37	-1.4	-1.4	0	Ribosomal protein L37	67281	Ribosome / protein biosynthesis	protein biosynthesis	RNA binding; metal ion binding; rRNA binding; structural constituent of ribosome; zinc ion binding	Mm.10474	BC054388	15 A1
TGGATCAGTC	Rpl19	-1.2	-1.8	0	Ribosomal protein L19	19921	Ribosome / protein biosynthesis	protein biosynthesis	RNA binding; structural constituent of ribosome	Mm.10247	BC010710	11 D
GATGTGGCTG	Eef1b2	-1.4	-2.2	0	Eukaryotic translation elongation factor 1 beta 2	55949	Ribosome / protein biosynthesis	protein biosynthesis; translational elongation	translation elongation factor activity	Mm.2718	BC003899	1 C2
CTAGTCTTTG	Rps29	-1.3	-2.6	0	Ribosomal protein S29	20090	Ribosome / protein biosynthesis	protein biosynthesis; regulation of cell shape; ribosome biogenesis	RNA binding; structural constituent of ribosome; zinc ion binding	Mm.379006	BC024393	12
CTAATAAAGC	Fau	-1.4	-2.7	0	Finkel-Biskis-Reilly murine sarcoma virus (FBR-MuSV) ubiquitously expressed (fox derived)	14109	Ribosome / protein biosynthesis	protein biosynthesis; protein modification	protein binding; structural constituent of ribosome	Mm.329631	BC058691	19 A|19 3.0 cM
GCCTTTATGA	Rps24	-1.6	-1.8	-2.2	Ribosomal protein S24	20088	Ribosome / protein biosynthesis	protein biosynthesis; ribosome biogenesis	RNA binding; structural constituent of ribosome	Mm.16775	BC058817	14 B
TGGTGTAGGA	Hspa5	-1.4	-1.8	-2	Heat shock 70kD protein 5 (glucose-regulated protein)	14828	Ribosome / protein biosynthesis	ER overload response; protein folding; response to unfolded protein	ATP binding; nucleotide binding; protein binding; ribosome binding	Mm.330160	BC050927	2 B|2 22.5 cM
CACAAACGGT	Rps27	-1.8	-1.9	-1.5	Ribosomal protein S27	57294	Ribosome / protein biosynthesis	cell proliferation; protein biosynthesis; signal transduction	RNA binding; metal ion binding; protein binding; structural constituent of ribosome; zinc ion binding	Mm.270283	BC048352	3 F1
TGTAGTGTAA	Rps8	-1.8	-2.6	-1.6	Ribosomal protein S8	20116	Ribosome / protein biosynthesis	ribosome biogenesis	structural constituent of ribosome	Mm.338718	BC027217	4 D2.1
GAAATGATGA	Pfdn5	0	-2.2	-3.6	Prefoldin 5	56612	Ribosome / protein biosynthesis	protein folding	protein binding; unfolded protein binding	Mm.158264	BC026920	15 F3|15 61.7 cM
AAGAAAACAT	Eif2s3x	0	-2.7	-4	Eukaryotic translation initiation factor 2, subunit 3, structural gene X-linked	26905	Ribosome / protein biosynthesis	positive regulation of translation; protein biosynthesis	GTP binding; nucleotide binding; translation initiation factor activity	Mm.218851	BC063755	X C-D|X 32.0 cM
ATCAACACCG	Gnas	0	9	4.3	GNAS (guanine nucleotide binding protein, alpha stimulating) complex locus	14683	Signal transduction	G-protein coupled receptor protein signaling pathway; G-protein signaling, adenylate cyclase activating pathway; energy reserve metabolism; response to drug; signal transduction	GTP binding; GTPase activity; guanyl nucleotide binding; nucleotide binding; signal transducer activity	Mm.125770	AF107848	2 E1-H3|2 104.0 cM
TATCCCACGC	S100a11	1.8	2.1	0	S100 calcium binding protein A11 (calizzarin)	20195	Signal transduction	spermatogenesis	calcium ion binding; cytokine activity	Mm.280038	BC021916	3 E-F
TGAACACTGA	Tgm2	1.7	2	0	Transglutaminase 2, C polypeptide	21817	Signal transduction	G-protein coupled receptor protein signaling pathway; G-protein signaling, coupled to IP3 second messenger (phospholipase C activating); peptide cross-linking; positive regulation of cell adhesion; proteolysis	GTP binding; acyltransferase activity; calcium ion binding; cysteine-type endopeptidase activity; metal ion binding; protein-glutamine gamma-glutamyltransferase activity; transferase activity	Mm.330731	BC016492	2 H1|2 89.0 cM
TACAAAATAA	Thbd	2.2	0	7	Thrombomodulin	21824	Signal transduction	blood coagulation; embryonic development; negative regulation of coagulation; pregnancy	calcium ion binding; receptor activity; sugar binding; transmembrane receptor activity	Mm.24096	BC019154	2 G3|2 84.0 cM
TAACTGACAA	Mt2	1.3	0	2.3	Metallothionein 2	17750	Signal transduction	nitric oxide mediated signal transduction; zinc ion homeostasis	metal ion binding; zinc ion binding	Mm.147226	BC031758	8 C5|8 45.0 cM
CAAACTCTCA	Sparc	0	-1.4	-1.3	Secreted acidic cysteine rich glycoprotein	20692	Signal transduction	transmembrane receptor protein tyrosine kinase signaling pathway	calcium ion binding; copper ion binding	Mm.291442	NM_009242	11 B1|11 29.9 cM
GCGCCCTTCC	Ccl21b	-3.5	-4.2	0	Chemokine (C-C motif) ligand 21b	18829	Signal transduction	chemotaxis; immune response; induction of positive chemotaxis; inflammatory response; lymph node development	chemokine activity; cytokine activity	Mm.220853	BC025974	4 A5|4 13.3 cM
TTACTTTAAT	Fcgr2b	0	-3.4	-3.3	Fc receptor, IgG, low affinity IIb	14130	Signal transduction	antigen processing and presentation of exogenous peptide antigen via MHC class II; cell surface receptor linked signal transduction; defense response; immune response; immunoglobulin mediated immune response; mast cell activation; negative regulation of B cell proliferation; negative regulation of immune response; negative regulation of type I hypersensitivity; phagocytosis, engulfment; positive …	IgG binding; protein binding; receptor activity; receptor signaling protein activity	Mm.425062	BC038070	1 H3|1 92.3 cM
TGAATAAATA	Snx5	0	-6.7	-7	Sorting nexin 5	69178	Signal transduction	intracellular signaling cascade; protein transport; transport	phosphoinositide binding; protein binding	Mm.273379	BC002242	2 H1|2 80.0 cM
GCCACTTAAG	Cd79a	-5	-15	0	CD79A antigen (immunoglobulin-associated alpha)	12518	Signal transduction	B cell receptor signaling pathway; cell surface receptor linked signal transduction	protein binding; transmembrane receptor activity	Mm.1355	BC027633	7 A3|7 5.5 cM
CATTGGATAC	Hira	-8	0	-6.5	Histone cell cycle regulation defective homolog A (S. cerevisiae)	15260	Transcriptional regulation	gastrulation; regulation of transcription; regulation of transcription, DNA-dependent; transcription	protein binding; transcription regulator activity	Mm.15694	NM_010435	16 A-B1|16 12.0 cM
GAAATAAAGA	Max	0	-2.8	-6.5	Max protein	17187	Transcriptional regulation	regulation of transcription; regulation of transcription, DNA-dependent; transcription	DNA binding; protein binding; transcription factor activity; transcription regulator activity	Mm.268548	NM_008558	12 D1-D3|12 32.0 cM
GGCACTGCGG	Ndufa11	0	5.5	3.8	NADH dehydrogenase (ubiquinone) 1 alpha subcomplex 11	69875	tricarboxylic acid cycle / oxidative phosphorylation	protein transport	NADH dehydrogenase (ubiquinone) activity; NADH dehydrogenase activity; oxidoreductase activity; protein transporter activity	Mm.279823	BC059729	17 D
TTTGCTTTAA	Acly	2.7	3.9	-1.5	ATP citrate lyase	104112	tricarboxylic acid cycle / oxidative phosphorylation	acetyl-CoA biosynthesis; lipid biosynthesis; metabolism	ATP binding; ATP citrate synthase activity; catalytic activity; lyase activity; magnesium ion binding; metal ion binding; nucleotide binding; protein binding; transferase activity	Mm.282039	BC056378	11 D
ATGCAGACTT	Cs	2.8	2.8	0	Citrate synthase	12974	tricarboxylic acid cycle / oxidative phosphorylation	main pathways of carbohydrate metabolism; tricarboxylic acid cycle	citrate (Si)-synthase activity; protein binding; transferase activity; transferase activity, transferring acyl groups, acyl groups converted into alkyl on transfer	Mm.58836	BC029754	10 D3
ATAGCAGCAC	Cox5b	0	4.5	3.3	Cytochrome c oxidase, subunit Vb	12859	tricarboxylic acid cycle / oxidative phosphorylation	electron transport	cytochrome-c oxidase activity; metal ion binding; oxidoreductase activity; zinc ion binding	Mm.180182	BC096048	1 B
CACGGGACCA	Uqcrh	0	2.5	3.1	Ubiquinol-cytochrome c reductase hinge protein	66576	tricarboxylic acid cycle / oxidative phosphorylation	electron transport; mitochondrial electron transport, ubiquinol to cytochrome c; transport	oxidoreductase activity; ubiquinol-cytochrome-c reductase activity	Mm.181721	BC011388	4 C7
CAGGCCACAC	Atp5b	0	3	2.6	ATP synthase, H+ transporting mitochondrial F1 complex, beta subunit	11947	tricarboxylic acid cycle / oxidative phosphorylation	ATP biosynthesis; ATP synthesis coupled proton transport; ion transport; proton transport; transport	ATP binding; hydrogen ion transporter activity; hydrogen-exporting ATPase activity, phosphorylative mechanism; hydrogen-transporting ATP synthase activity, rotational mechanism; hydrogen-transporting ATPase activity, rotational mechanism; hydrolase activity; hydrolase activity, acting on acid anhydrides, catalyzing transmembrane movement of substances; metal ion binding; nucleoside-triphosphatase…	Mm.238973	BC046616	10 D3
TCTTTGGAAC	Mdh2	0	2.2	2.6	Malate dehydrogenase 2, NAD (mitochondrial)	17448	tricarboxylic acid cycle / oxidative phosphorylation	glycolysis; malate metabolism; tricarboxylic acid cycle; tricarboxylic acid cycle intermediate metabolism	L-lactate dehydrogenase activity; L-malate dehydrogenase activity; malate dehydrogenase activity; oxidoreductase activity; protein binding	Mm.297096	BC023482	5 G2|5 78.0 cM
GTTAAGTTAA	Ndufc1	0	2.1	2.9	NADH dehydrogenase (ubiquinone) 1, subcomplex unknown, 1	66377	tricarboxylic acid cycle / oxidative phosphorylation		NADH dehydrogenase (ubiquinone) activity; NADH dehydrogenase activity; oxidoreductase activity	Mm.331007	NM_025523	3 D
TACTCATTAT	Cox7b	0	2.7	1.4	Cytochrome c oxidase subunit VIIb	66142	tricarboxylic acid cycle / oxidative phosphorylation	electron transport	cytochrome-c oxidase activity; metal ion binding; oxidoreductase activity; zinc ion binding	Mm.197728	BC024350	X C3
TTCTGGGTAG	Ndufb8	0	2.4	2.3	NADH dehydrogenase (ubiquinone) 1 beta subcomplex 8	67264	tricarboxylic acid cycle / oxidative phosphorylation	electron transport	NADH dehydrogenase (ubiquinone) activity; NADH dehydrogenase activity; oxidoreductase activity	Mm.2060	BC043019	19 D1
GCCTTCTCAG	Cyc1	0	2.2	2.1	Cytochrome c-1	66445	tricarboxylic acid cycle / oxidative phosphorylation	electron transport; oxidative phosphorylation; transport	electron carrier activity; heme binding; iron ion binding; metal ion binding	Mm.29196	BC005620	15 D3
TATTGGCTCT	Cox8a	0	1.8	1.9	Cytochrome c oxidase, subunit VIIIa	12868	tricarboxylic acid cycle / oxidative phosphorylation	electron transport	cytochrome-c oxidase activity; oxidoreductase activity	Mm.14022	U37721	19 A
GTTCACTTTC	Atp5e	0	1.9	2	ATP synthase, H+ transporting, mitochondrial F1 complex, epsilon subunit	67126	tricarboxylic acid cycle / oxidative phosphorylation	ATP biosynthesis; ATP synthesis coupled proton transport; ion transport; proton transport; transport	hydrogen ion transporter activity; hydrogen-exporting ATPase activity, phosphorylative mechanism; hydrogen-transporting ATP synthase activity, rotational mechanism; hydrogen-transporting ATPase activity, rotational mechanism; hydrolase activity; metal ion binding	Mm.20841	BC024339	2 H4
TTATGAAATG	Ndufa1	0	1.8	2.1	NADH dehydrogenase (ubiquinone) 1 alpha subcomplex, 1	54405	tricarboxylic acid cycle / oxidative phosphorylation		NADH dehydrogenase (ubiquinone) activity; NADH dehydrogenase activity; oxidoreductase activity	Mm.34869	BC024364	X A2
GAAATATATG	Atp5g3	-1.6	0	-1.8	ATP synthase, H+ transporting, mitochondrial F0 complex, subunit c (subunit 9), isoform 3	228033	tricarboxylic acid cycle / oxidative phosphorylation	ATP synthesis coupled proton transport; glyoxylate cycle; hydrogen transport; ion transport; metabolism; proton transport; transport; tricarboxylic acid cycle	hydrogen ion transporter activity; hydrogen-exporting ATPase activity, phosphorylative mechanism; hydrogen-transporting ATP synthase activity, rotational mechanism; hydrogen-transporting ATPase activity, rotational mechanism; isocitrate dehydrogenase (NADP+) activity; lipid binding; oxidoreductase activity	Mm.2966	NM_175015	2 C3
GCTTTGAATG	Atpif1	0	-3	-2.4	ATPase inhibitory factor 1	11983	tricarboxylic acid cycle / oxidative phosphorylation	negative regulation of endothelial cell proliferation; negative regulation of hydrolase activity; negative regulation of nucleotide metabolism; protein homotetramerization; response to pH	ATPase binding; ATPase inhibitor activity; angiostatin binding; calmodulin binding; enzyme inhibitor activity; protein homodimerization activity	Mm.2171	BC012680	4 D2.3
TGCCTGAGTC	1700037H04Rik	0	7	3.7	RIKEN cDNA 1700037H04 gene	67326	Unknown			Mm.27711	BC006041	2 F3
TGCCCTCGCC	0610010K14Rik	4.5	5	0	RIKEN cDNA 0610010K14 gene	104457	Unknown		DNA binding	Mm.39265	BC055357	11 B3
TAAAGTCAAT	Muc15	-8	-3.8	-7	Mucin 15	269328	Unknown			Mm.32566	BC094506	2 E3
TGCACTATTG	1500012F01Rik	-5	-2.5	0	RIKEN cDNA 1500012F01 gene	68949	Unknown			Mm.391959	BC042795	2 H3
TTCATTATAA	Ptma	-2.7	-3.2	0	Prothymosin alpha	19231	Unknown			Mm.19187	BC083135	1 D
CTATTAAATA	D10Wsu52e	0	-2.1	-4.8	DNA segment, Chr 10, Wayne State University 52, expressed	28088	Unknown		molecular function unknown	Mm.9257	BC003288	10 C1|10 46.0 cM
GCTGCTGGTG	Atxn7l3	0	-3	-7	Ataxin 7-like 3	217218	Unknown	biological process unknown	molecular function unknown	Mm.390381	BC059880	11 D
* Fold change relative to the control SAGE library
